# Supplementary material for: Genetic architecture of transmission stage production and virulence in schistosome parasites
Source: Virulence. 2021 Jun 24;12(1):1508–26. doi: 10.1080/21505594.2021.1932183 (PMC8237990; doi:10.1080/21505594.2021.1932183)
Supplement: Supplemental Material [file KVIR_A_1932183_SM5056.zip]

Archive with 7 entries (6 files):
- supplementary/
- supplementary/Supplementary_figure1.jpeg
- supplementary/Supplementary_figure2.jpeg
- supplementary/Supplementary_figure3.jpeg
- supplementary/Supplementary_figure4.jpeg
- supplementary/Supplementary_figure5.jpeg
- supplementary/Supplementary_table1_summary.xls
