# Supplementary material for: Genetic architecture of transmission stage production and virulence in schistosome parasites
Source: Virulence. 2021 Jun 24;12(1):1508–26. doi: 10.1080/21505594.2021.1932183 (PMC8237990; doi:10.1080/21505594.2021.1932183)
Supplement: Supplemental Material [file KVIR_A_1932183_SM5056.zip › supplementary/Supplementary_table1_summary.xls]

## Sheet: README
VERSIONS
v3.0 - 2020-12-14	Synonymous mutations removed / Capture column removed
v2.0 - 2020-09-18	New HHsearch annotation / early sporocyst removed
v1.1 - 2020-08-14	Chr. 2 and 4 added
v1.0 - 2020-07-08
SUMMARY TABLE
This table gives summary information for each gene under the QTL region. The QTL region was defined using the 1.8 LOD score drop for the QTL peak using R/qtl.
I listed all the genes present under the QTL, genes which may or may not have a signal (not captured) in our experiment.
Here are details about the different columns:
Chr.	chromosome
Gene	gene number ID
v5 gene ID	gene number as annotated in the v5 GFF file. If no v5 gene ID is present, it is because either the gene is newly identify (usually Smp number starts with a 3) or because it is the same name as in the v5.
Start	gene start position
End	gene end position
GFF annotation	annotation from the GFF file of the reference genome
HHsearch annotation	annotation from Hhsearch
TPM sp shedder	level of gene expression in sporocysts from shedding snails. The gene may encode several transcripts (alternative spliced mRNA) and the value presented here is the highest of any potential transcript.
TPM cercariae	level of gene expression in cercariae if available (NA=missing data). The gene may encode several transcripts (alternative spliced mRNA) and the value presented here is the highest of any potential transcript.
Nb of variable sites	number of variable sites (only SNPs) identified in the gene
Impact score	score computed from the functional annotation of the VCF done using snpEff. For each mutation, snpEff predict the impact on each transcript produced from the gene. There are 4 predicted impacts and for each of them I associated a numerical value: - Low / 1 - Moderate / 5 - High / 10 - Modifier / 1 The score presented is a sum of all the impacts identified snpEff for all the possible transcripts.
Weighted impact score	score wheighted by the average number of impact per variant.
Mean LOD	Mean LOD score for the gene (if NA, the gene was probably not captured)
Median LOD	Median LOD score for the gene (if NA, the gene was probably not captured)
Max LOD	Max LOD score for the gene (if NA, the gene was probably not captured)
Genoscore (gene)	score based on the presence of alternatively fixed alleles between parents, a comparable state between crosses, the functional impact of the variant and the distance to the LOD peak for the gene. Negative values correspond to non express gene at the stages of interest.
Genoscore (CDS)	score based on the presence of alternatively fixed alleles between parents, a comparable state between crosses, the functional impact of the variant and the distance to the LOD peak for the CDS of the gene. Negative values correspond to non express gene at the stage of interest.
Color code
Red	LOD peak
Grey	gene not expressed in at least adult males
Orange	gene expressed only in sporocysts
Blue	gene expressed only in cercariae

## Sheet: Chr. 1 - Summary table
Chr.	Gene ID	v5 gene ID	Start	End	GFF annotation	HHsearch annotation	TPM sp shedder	TPM cercariae	Nb of variable sites	Impact score	Weighted impact score	Mean LOD	Median LOD	Max LOD	Genoscore (gene)	Genoscore (CDS)
SM_V7_1	Smp_126050	Smp_126060	42010946	42055979	Cadherin-like	Protocadherin-15	6.43	4.65	38	55	38	3.80784	3.80784	3.80784	0.0159256	0
SM_V7_1	Smp_126030	NA	42112603	42137387	Homeobox domain	PBC	31.79	41.82	313	461	315.7	4.09086	4.09086	4.09086	0.276771	0.125201
SM_V7_1	Smp_126020	NA	42149843	42170440	Fe-S hydro-lyase, tartrate dehydratase alpha-type, catalytic domain	Fumarate hydratase 2 (E.C.4.2.1.2)	13.79	26.65	161	380	161	4.10888	4.10921	4.10936	0.21209	0
SM_V7_1	Smp_007070	Smp_126010	42207659	42243061	G protein-coupled receptor, rhodopsin-like	M3-mT4L, Tiotropium	9.71	2.15	113	190	115.4	NA	NA	NA	0.0620051	0.0950434
SM_V7_1	Smp_126000	Smp_192200, Smp_125990	42246364	42361215	NA	NA	0.87	1.79	61	209	63.4	NA	NA	NA	0.011576	0.0153501
SM_V7_1	Smp_193150	NA	42324669	42326767	NA	NA	2.02	2.75	3	20	3	NA	NA	NA	0.0317086	0
SM_V7_1	Smp_125980	NA	42365029	42381147	Tetratricopeptide-like helical domain superfamily	PARTNER OF INSCUTEABLE, RE60102P	5.91	8.43	20	49	20	NA	NA	NA	0.0163505	0
SM_V7_1	Smp_318950	NA	42405587	42408695	Histone H3/CENP-A	Leishmania histone H3, Histone H4	0	0.86	25	216	59.3	NA	NA	NA	0.0214616	0
SM_V7_1	Smp_200540	NA	42409337	42409669	NA	NA	0	0	2	4	2	NA	NA	NA	-0.201174	0
SM_V7_1	Smp_173610	NA	42410137	42417820	NA	YuzL	53.72	22.95	3	8	3	NA	NA	NA	0.0130434	0
SM_V7_1	Smp_093950	NA	42426828	42436085	OTU domain	OTU domain-containing protein 5 (E.C.3.4.19.12)	41.86	179.12	11	19	13.9	NA	NA	NA	0.0399269	0.0976185
SM_V7_1	Smp_318960	NA	42442299	42442873	NA	NA	0	0	2	11	11	4.10011	4.10011	4.10011	-0.647451	-1.14139
SM_V7_1	Smp_173620	NA	42453459	42499720	Transmembrane protein TqsA-like	AI-2E_transport	6.94	12.8	38	87	41.8	NA	NA	NA	0.0110353	0.0562902
SM_V7_1	Smp_093980	NA	42501483	42505515	NA	NA	86.39	1.42	2	6	2	NA	NA	NA	0.0171239	0
SM_V7_1	Smp_246820	Smp_173630	42510459	42529713	NA	hypothetical protein TTHA1254	116.98	28.62	58	83	76.4	4.05202	4.05202	4.05202	0.140322	1.11447
SM_V7_1	Smp_347850	Smp_173630	42543125	42545623	NA	Rap guanine nucleotide exchange factor 5, RapGEF5 {Human (Homo sapiens) [TaxId: 9606]}	214.49	0.32	8	15	8	NA	NA	NA	0.0428197	0
SM_V7_1	Smp_173640	NA	42552159	42567703	NA	TAtT	13.97	40.37	5	13	5	NA	NA	NA	0.00905621	0
SM_V7_1	Smp_094020	NA	42567711	42573235	ATP-dependent RNA helicase DEAD-box, conserved site	Ribosome biogenesis protein RLP7, Ribosome	49.23	124.27	16	32	16	NA	NA	NA	0.0192286	0
SM_V7_1	Smp_126730	NA	42635253	42670873	G protein-coupled receptor, rhodopsin-like	7tm_1	5.03	2.45	171	237	195.8	4.16846	4.16846	4.50998	0.190476	0.824186
SM_V7_1	Smp_008500	NA	42764227	42777757	Transcription factor IIS, N-terminal	Transcription factor IWS1	36.16	171.3	9	15	9	NA	NA	NA	0.0199153	0
SM_V7_1	Smp_008490	NA	42827318	42836453	Glycosyl transferase, family 8	GLYCOGENIN-1 (E.C.2.4.1.186)	161.91	96.07	63	113	63	NA	NA	NA	0.173759	0
SM_V7_1	Smp_318970	NA	42845297	42854273	Domain of unknown function DUF1330	uncharacterized conserved protein	6.69	1.51	48	86	50.3	5.2995	5.2995	5.2995	0.143863	0.321746
SM_V7_1	Smp_318980	NA	42855068	42865513	BolA protein	SufE-like protein, chloroplastic	73.86	23.75	14	46	14	NA	NA	NA	0.0425522	0
SM_V7_1	Smp_126720	NA	42865447	42880926	Pre-mRNA-splicing factor Isy1	Pre-mRNA-processing-splicing factor 8, 116 kDa	42.58	56.32	52	244	52	NA	NA	NA	0.0571759	0
SM_V7_1	Smp_008470	NA	42880928	42895933	CTLH, C-terminal LisH motif	Vacuolar import and degradation protein	82.62	141.48	36	69	36	NA	NA	NA	0.0788421	0
SM_V7_1	Smp_008430	NA	42907707	42916160	NA	Protease Do (DegP, HtrA), C-terminal domains {Escherichia coli [TaxId: 562]}	233.16	208.65	62	124	64.1	5.30276	5.30276	5.30276	0.138517	0.310809
SM_V7_1	Smp_008440	NA	42915979	42919726	DNA-directed RNA polymerase, subunit N/Rpb10	DNA-directed RNA polymerase subunit A'	240.95	57.34	24	51	24	NA	NA	NA	0.232706	0
SM_V7_1	Smp_008450	NA	42931267	42937181	Leucine-rich repeat	Protein toll, Protein spaetzle C-106	3.55	1.37	41	74	46	5.29954	5.29954	5.29954	0.340166	0.16134
SM_V7_1	Smp_193610	NA	43028768	43052473	G protein-coupled receptor, rhodopsin-like	Lysozyme C (E.C.3.2.1.17)	5.17	1.79	180	202	180	5.57068	5.57068	5.57068	0.260725	0
SM_V7_1	Smp_056930	Smp_056940, Smp_152730	43064374	43100997	Zinc finger, RING-type	Myeloid/lymphoid or mixed-lineage leukemia protein	2.37	46.42	30	79	30	NA	NA	NA	0.0186316	0
SM_V7_1	Smp_152740	NA	43115301	43131087	WD40 repeat	40S ribosomal protein S1-A, 40S	22.97	30.12	37	51	40.1	5.53977	5.53977	5.53977	0.0326509	0.0876487
SM_V7_1	Smp_056970	NA	43163909	43165175	Glyceraldehyde-3-phosphate dehydrogenase, type I	Glyceraldehyde-3-phosphate dehydrogenase (E.C.1.2.1.12)	65.86	26.26	12	48	12	NA	NA	NA	0.114935	0
SM_V7_1	Smp_152750	NA	43183633	43212916	PTP type protein phosphatase	Receptor-type tyrosine-protein phosphatase zeta	2.42	4.44	14	68	17	NA	NA	NA	0.018847	0.0666416
SM_V7_1	Smp_152760	NA	43212981	43217435	Cyclin-Q	Cyclin K {Human (Homo sapiens) [TaxId: 9606]}	67.34	52.41	5	16	5	NA	NA	NA	0.0452205	0
SM_V7_1	Smp_056990	NA	43233391	43248741	Ionotropic glutamate receptor	Glutamate receptor ionotropic, delta-2	56.88	33.24	27	51	27	NA	NA	NA	0.0613168	0
SM_V7_1	Smp_344520	Smp_152770	43263289	43293767	NA	Golgin_A5	0.29	0.11	21	31	21	NA	NA	NA	0.0258327	0
SM_V7_1	Smp_057020	NA	43294685	43308662	ATP-dependent RNA helicase DEAD-box, conserved site	Ribosome biogenesis protein RLP7, Ribosome	14.68	1.12	23	40	23	NA	NA	NA	0.0193059	0
SM_V7_1	Smp_301530	Smp_152780	43327824	43335697	NA	NA	0	8.41	10	39	10	NA	NA	NA	0.0286391	0
SM_V7_1	Smp_057060	NA	43348912	43357877	Acetyl-CoA hydrolase/transferase	4-hydroxybutyrate CoA-transferase	84.27	2339.09	5	10	5	NA	NA	NA	0.0133159	0
SM_V7_1	Smp_152790	NA	43369121	43376755	Gtr1/RagA G protein	Ragulator complex protein LAMTOR3, Ragulator	11.28	11.39	11	26	11	NA	NA	NA	0.030413	0
SM_V7_1	Smp_152800	NA	43380977	43419777	Armadillo-like helical	Exportin-5/13-mer peptide/GTP-binding nuclear protein Ran/RNA	22.13	44.22	20	42	20	NA	NA	NA	0.0212098	0
SM_V7_1	Smp_057090	NA	43420951	43432845	Radial spokehead-like protein	Radial_spoke	9.12	13.16	4	10	4	NA	NA	NA	0.0206813	0
SM_V7_1	Smp_319000	NA	43437803	43440407	NA	Kunitz-type protease inhibitor 1	5.47	0	5	10	5	NA	NA	NA	0.0241007	0
SM_V7_1	Smp_301560	Smp_197230, Smp_152810	43448578	43453737	Leucine-rich repeat	Cyclin A/CDK2-associated p19, Skp2 {Human (Homo sapiens) [TaxId: 9606]}	1.35	1.79	2	13	2	NA	NA	NA	0.0129459	0
SM_V7_1	Smp_301570	Smp_197230, Smp_152810	43453785	43473787	F-box domain	Protein prenyltransferase alpha subunit repeat-containing	1.02	1.93	10	37	12.8	5.34876	5.34876	5.34876	0.0360136	0.165112
SM_V7_1	Smp_197230	Smp_152810	43473835	43484677	Adenylate kinase/UMP-CMP kinase	Adenylate kinase {Pig (Sus scrofa) [TaxId: 9823]}	3.19	5.08	25	40	25	NA	NA	NA	0.0427484	0
SM_V7_1	Smp_200960	NA	43494175	43497587	NA	Guanine nucleotide dissociation inhibitor, GDI {Baker's yeast (Saccharomyces cerevisiae) [TaxId: 4932]}	0.34	0.33	5	16	5	NA	NA	NA	0.0594598	0
SM_V7_1	Smp_057120	NA	43499529	43517309	GYF domain	Hypothetical rotein At5g08430 {Thale cress (Arabidopsis thaliana) [TaxId: 3702]}	8.63	152.32	6	31	6	NA	NA	NA	0.0114987	0
SM_V7_1	Smp_319010	NA	43529658	43554458	NA	Uncharacterized protein BT2961 {Bacteroides thetaiotaomicron [TaxId: 818]}	0.69	0.64	14	27	16.4	NA	NA	NA	0.0431491	1.00196
SM_V7_1	Smp_337800	Smp_057140, Smp_210460	43560542	43579446	Bromodomain	CREB-binding protein, CBP {Human (Homo sapiens) [TaxId: 9606]}	0	0.32	13	34	13	NA	NA	NA	0.0244404	0
SM_V7_1	Smp_210470	NA	43589940	43605346	Rab-GTPase-TBC domain	TBC1 domain family member 22A	47.25	79.13	23	39	23	NA	NA	NA	0.0566581	0
SM_V7_1	Smp_152830	NA	43617948	43706788	Na-Ca exchanger/integrin-beta4	Na/Ca exchange protein	0	3.77	224	731	224	5.62905	5.62905	5.62905	0.187856	0
SM_V7_1	Smp_152840	NA	43718122	43762849	Helicase, C-terminal	CG9323, isoform A/DNA Complex	18.9	8.01	93	229	93	NA	NA	NA	0.186501	0
SM_V7_1	Smp_057210	NA	43766770	43769178	Leucine-rich repeat	Slit {Fruit fly (Drosophila melanogaster) [TaxId: 7227]}	46.77	43.16	14	37	15.7	NA	NA	NA	0.956145	0.324245
SM_V7_1	Smp_152850	NA	43783912	43793827	Tetratricopeptide-like helical domain superfamily	Putative 70 kda peptidylprolyl isomerase PFL2275c {Plasmodium falciparum [TaxId: 5833]}	69.8	143.23	41	77	45.8	5.62909	5.62909	5.62909	0.565149	1.6461
SM_V7_1	Smp_057230	NA	43793835	43808658	Aminoacyl-tRNA synthetase, class II (G/ P/ S/T)	Seryl-tRNA synthetase (SerRS) {Thermus thermophilus, strain hb27 [TaxId: 274]}	32.43	17.42	34	62	39	NA	NA	NA	0.397441	1.28619
SM_V7_1	Smp_152860	NA	43812686	43846218	Tetratricopeptide-like helical domain superfamily	Protein farnesyltransferase alpha subunit (E.C.2.5.1.-)	33.69	31.93	128	182	133.9	5.62911	5.62911	5.62911	0.575089	0.951984
SM_V7_1	Smp_319040	NA	43869381	43898458	NA	NA	0	0	53	69	56.3	NA	NA	NA	-0.414785	-4.10563
SM_V7_1	Smp_200980	NA	43935846	43936399	NA	Type-B carboxylesterase/lipase {Fungus (Geotrichum candidum), ATCC 34614 [TaxId: 27317]}	0	0.14	19	38	19	NA	NA	NA	1.43234	0
SM_V7_1	Smp_152870	NA	43947215	43962596	NA	NA	25.79	37.92	18	35	18	NA	NA	NA	0.0813673	0
SM_V7_1	Smp_033540	NA	43990906	44013113	Short-chain dehydrogenase/reductase SDR	Carbonyl reductase/20beta-hydroxysteroid dehydrogenase {Human (Homo sapiens) [TaxId: 9606]}	214.48	61.65	41	51	41	NA	NA	NA	0.103637	0
SM_V7_1	Smp_033530	NA	44045546	44049321	Short-chain dehydrogenase/reductase SDR	Carbonyl reductase/20beta-hydroxysteroid dehydrogenase {Human (Homo sapiens) [TaxId: 9606]}	515.8	397.65	41	84	41	5.58895	5.58895	5.58895	0.377674	0
SM_V7_1	Smp_140270	NA	44060320	44067957	NAD(P)-binding domain superfamily	Carbonyl reductase/20beta-hydroxysteroid dehydrogenase {Human (Homo sapiens) [TaxId: 9606]}	32.87	3.24	11	30	11	NA	NA	NA	0.0788361	0
SM_V7_1	Smp_140260	NA	44077650	44115230	CARD domain	Apaf-1 related killer DARK	10.9	11.26	34	96	37.1	5.5786	5.5786	5.58055	0.0466039	0.0644838
SM_V7_1	Smp_140250	NA	44202600	44204351	G protein-coupled receptor, rhodopsin-like	Platelet-activating factor receptor,Flavodoxin	9.24	2.78	14	28	14	NA	NA	NA	0.0400572	0
SM_V7_1	Smp_146480	NA	44310436	44315405	NA	NA	0	0	11	30	11	NA	NA	NA	-0.0380139	0
SM_V7_1	Smp_316440	NA	44318733	44331462	Ribosomal RNA methyltransferase FtsJ domain	60S ribosomal protein L13-A, 60S	37.15	150.4	6	14	8.4	NA	NA	NA	0.0182439	0
SM_V7_1	Smp_319050	NA	44355416	44368830	Transmembrane protein 164	TMEM164	17.3	59.85	26	49	26	NA	NA	NA	0.000416995	0
SM_V7_1	Smp_045060	NA	44369476	44383736	WD40 repeat	Cell cycle arrest protein BUB3 {Baker's yeast (Saccharomyces cerevisiae) [TaxId: 4932]}	113.93	112.27	19	41	26.9	NA	NA	NA	0.0196872	0
SM_V7_1	Smp_045070	NA	44396738	44403022	WD40 repeat	Groucho/tle1, C-terminal domain {Human (Homo sapiens) [TaxId: 9606]}	67.15	54.33	15	27	15	NA	NA	NA	0.0514795	0
SM_V7_1	Smp_319060	NA	44422674	44426681	Matrin/U1-C-like, C2H2-type zinc finger	zf-U1	119.37	72.31	16	27	16	NA	NA	NA	0.0795591	0
SM_V7_1	Smp_319070	NA	44439202	44440231	NA	DUF2852	6.42	3.53	26	88	26	NA	NA	NA	0.0503879	0
SM_V7_1	Smp_319080	NA	44447450	44454232	NA	NA	441.86	210.48	4	10	4	NA	NA	NA	0.0303707	0
SM_V7_1	Smp_319090	NA	44465830	44476922	NA	HIN recombinase (DNA-binding domain) {Synthetic}	13.9	0.32	7	15	7	NA	NA	NA	0.0230951	0
SM_V7_1	Smp_319100	NA	44494791	44502613	PPM-type phosphatase, divalent cation binding	Protein serine/threonine phosphatase 2C, catalytic domain {Human (Homo sapiens) [TaxId: 9606]}	11.43	23.85	20	60	20	NA	NA	NA	0.0827265	0
SM_V7_1	Smp_319110	NA	44502873	44505412	FeS cluster biogenesis	Fe-S scaffold protein IscA (YfhF) {Escherichia coli [TaxId: 562]}	81.81	51.13	19	50	19	NA	NA	NA	0.31346	0
SM_V7_1	Smp_319120	NA	44521692	44541422	Zinc finger, RING-type	zf-PHD-like	7.99	21.88	81	197	84.4	NA	NA	NA	0.111011	0.0967178
SM_V7_1	Smp_319130	NA	44550046	44587413	FCH domain	SLIT-ROBO Rho GTPase-activating protein 2	7.84	9.84	54	68	54	NA	NA	NA	0.0650533	0
SM_V7_1	Smp_319140	NA	44592956	44604619	Mediator complex, subunit Med27	Med27	28.14	37.69	82	123	84.8	NA	NA	NA	0.131178	0.151149
SM_V7_1	Smp_337040	NA	44606173	44613522	Ribosomal protein L11/L12	28S ribosomal protein S2, mitochondrial	107.26	41.49	8	15	8	NA	NA	NA	0.0375641	0
SM_V7_1	Smp_045200	NA	44625416	44631750	Dynein light chain, type 1/2	Tegumental protein 20.8 kDa	6.86	0	12	38	12	NA	NA	NA	0.044651	0
SM_V7_1	Smp_319170	NA	44633498	44642302	NA	Neurotensin receptor type 1,Endolysin,NEUROTENSIN RECEPTOR	0	0	39	77	39	NA	NA	NA	-0.0258869	0
SM_V7_1	Smp_146470	NA	44675535	44679882	NA	Rhodopsin	0.68	0.27	6	12	6	NA	NA	NA	0.0100911	0
SM_V7_1	Smp_045010	NA	44680866	44694501	Dynein light chain, type 1/2	CALCIUM BINDING PROTEIN	66.48	202.49	12	23	14.5	NA	NA	NA	0.0256553	0.391812
SM_V7_1	Smp_146460	NA	44709996	44718462	Dynein light chain, type 1/2	Tegumental protein 20.8 kDa	7.51	0.06	5	9	5	NA	NA	NA	0.00507731	0
SM_V7_1	Smp_179320	NA	44738371	44745201	PAZ domain	CRISPR-associated endonuclease Cpf1/RNA Complex	52.92	10.46	29	193	74.6	NA	NA	NA	0.00619284	0
SM_V7_1	Smp_102690	NA	44778971	44792298	PAZ domain	Argonaute2/RNA Complex	90.72	415.47	2	2	2	NA	NA	NA	0.00620822	0
SM_V7_1	Smp_315830	Smp_146450, Smp_205200	44798741	44867431	NA	Muscarinic acetylcholine receptor M5, T4	0.59	3.72	44	55	44	NA	NA	NA	0.00957294	0
SM_V7_1	Smp_094320	NA	44873941	44886330	Zinc finger, CCCH-type	zf-C3H1	23.62	37.84	14	26	14	NA	NA	NA	0.00648221	0
SM_V7_1	Smp_173840	NA	44889064	44898637	AAA ATPase domain	Proteasome subunit alpha type-6 (E.C.3.4.25.1)	121.47	125.55	25	28	25	NA	NA	NA	0.0163496	0
SM_V7_1	Smp_337200	Smp_173830, Smp_199560	44908971	44959446	Putative homeodomain transcription factor 1/2	NA	27.87	385.53	26	48	26	NA	NA	NA	0.0100215	0
SM_V7_1	Smp_332450	Smp_173820, Smp_201150	44962582	45017417	Equilibrative nucleoside transporter	Equilibrative nucleoside transporter 1	25.93	11.49	50	65	50	NA	NA	NA	0.0173638	0
SM_V7_1	Smp_194430	NA	45034821	45084417	PRC-barrel-like superfamily	RIKEN cDNA 2310057j16 protein (KIAA1543) {Mouse (Mus musculus) [TaxId: 10090]}	7.41	7.69	81	117	83.9	NA	NA	NA	0.00917395	0
SM_V7_1	Smp_121420	NA	45085068	45104787	Myristoyl-CoA	GLYCYLPEPTIDE N-TETRADECANOYLTRANSFERASE (E.C.2.3.1.97)	98.11	61.07	9	13	9	NA	NA	NA	0.00232164	0
SM_V7_1	Smp_121430	NA	45124481	45130215	Proteasome, subunit alpha/beta	Proteasome beta subunit (catalytic) {Cow (Bos taurus) [TaxId: 9913]}	346.55	233.33	10	21	10	NA	NA	NA	0.00107885	0
SM_V7_1	Smp_341860	Smp_194450, Smp_121440	45133645	45148217	50S ribosomal protein L30e-like	Ribosome	76.23	76.71	9	12	9	5.04414	5.04414	5.04414	0.00280999	0
SM_V7_1	Smp_121460	NA	45159514	45176600	NA	NA	36.06	18.53	46	65	46	NA	NA	NA	0.0188808	0
SM_V7_1	Smp_127310	NA	45304828	45358570	G protein-coupled receptor, rhodopsin-like	Chimera of Proteinase-activated receptor 1	5.73	12.46	123	138	123	NA	NA	NA	0.00601962	0
SM_V7_1	Smp_009760	NA	45457658	45470630	14-3-3 protein	zeta isoform {Cow (Bos taurus) [TaxId: 9913]}	1010.95	694.77	48	86	48	4.89086	4.89086	4.89086	0.0461218	0
SM_V7_1	Smp_301610	Smp_009780	45498514	45503668	NA	Neutrophil cytosol factor 4	15.82	12.66	25	48	25	NA	NA	NA	0.132968	0
SM_V7_1	Smp_301620	Smp_009780	45504775	45509890	14-3-3 protein	zeta isoform {Cow (Bos taurus) [TaxId: 9913]}	630.83	292.96	12	22	12	4.84158	4.84158	4.84158	0.018584	0
SM_V7_1	Smp_337140	Smp_127340	45547948	45574398	NADH-quinone oxidoreductase, subunit D	NADH-ubiquinone oxidoreductase chain 3 (E.C.1.6.5.3)	0.93	0.58	25	146	25	4.84142	4.84142	4.84142	0.0152348	0
SM_V7_1	Smp_009800	NA	45585724	45624658	Protein kinase domain	Serine/threonine-protein kinase Nek2 {Human (Homo sapiens) [TaxId: 9606]}	1.02	0	96	242	96	NA	NA	NA	0.0377172	0
SM_V7_1	Smp_127360	NA	45627716	45631710	NA	NA	12.36	3.89	4	9	4	NA	NA	NA	0.00778004	0
SM_V7_1	Smp_319200	NA	45652122	45652825	C-type lectin fold	NK cell receptor {Mouse (Mus musculus), ly49-c [TaxId: 10090]}	0	0	8	36	8	NA	NA	NA	-0.126945	0
SM_V7_1	Smp_009810	NA	45653626	45663505	NA	beta-1,6-N-acetylglucosaminyltransferase (E.C.2.4.1.102)	0	0.71	21	71	21	NA	NA	NA	0.0182101	0
SM_V7_1	Smp_127370	NA	45665149	45698100	Glycosyl transferase, family 14	beta-1,6-N-acetylglucosaminyltransferase (E.C.2.4.1.102)	0.5	0.64	115	126	115	NA	NA	NA	0.0109969	0
SM_V7_1	Smp_009830	NA	45699044	45705055	Translocon-associated protein subunit beta	TRAP_beta	230.62	74.08	10	17	10	NA	NA	NA	0.0146576	0
SM_V7_1	Smp_127380	NA	45712979	45768076	HAP1, N-terminal	HAP1_N	7.54	45.43	64	245	78	4.55509	4.55509	4.55509	0.0299312	0.00268847
SM_V7_1	Smp_315790	Smp_127420, Smp_127390	45783629	45918033	CBS domain	5'-AMP-activated protein kinase catalytic subunit	9.38	100.15	443	493	446.6	NA	NA	NA	0.0712323	0.0337581
SM_V7_1	Smp_127430	NA	45925630	45947695	NA	Probable metalloprotease ARX1, rRNA-processing protein	18.35	51.06	116	283	123	4.57512	4.57512	4.57512	0.11734	0.0940767
SM_V7_1	Smp_127440	NA	45958351	46006229	Centrosome-associated protein 350	NA	0	6.96	119	375	134.8	4.56228	4.56293	4.56295	0.063432	0.104502
SM_V7_1	Smp_127450	NA	46010540	46077735	IQ motif, EF-hand binding site	MYOSIN 2 HEAVY CHAIN STRIATED	12.08	59.62	214	259	228.1	NA	NA	NA	0.0216269	0.00687296
SM_V7_1	Smp_010280	NA	46102559	46131245	Phospholipase/carboxylesterase/thioesterase	Putative serine hydrolase Ydr428c {Baker's yeast (Saccharomyces cerevisiae) [TaxId: 4932]}	27.67	25.9	97	130	100.1	NA	NA	NA	0.00687769	0
SM_V7_1	Smp_248120	NA	46151429	46167534	NA	HAUS4	13.83	8.15	66	87	66	NA	NA	NA	0.00927907	0.00140517
SM_V7_1	Smp_010260	NA	46168559	46177345	XPA	General transcription and DNA repair	55.59	27.88	14	29	14	NA	NA	NA	0.00451645	0
SM_V7_1	Smp_010250	NA	46187439	46211161	Dbl homology (DH) domain	Triple functional domain protein TRIO {Human (Homo sapiens) [TaxId: 9606]}	28.17	86.9	79	127	81.6	NA	NA	NA	0.0054249	0
SM_V7_1	Smp_127600	NA	46235359	46242943	Cyclin-like	Cyclin-dependent protein kinase PHO85 (E.C.2.7.11.22)	37.96	20.62	22	66	25	NA	NA	NA	0.00537184	0.00353563
SM_V7_1	Smp_010230	NA	46253579	46277053	G-protein, beta subunit	beta1-subunit of the signal-transducing G protein heterotrimer {Cow (Bos taurus) [TaxId: 9913]}	57.83	78.69	30	49	30	NA	NA	NA	0.00407542	0
SM_V7_1	Smp_248110	NA	46292229	46314493	SANT/Myb domain	DNA-binding protein reb1/DNA Complex	21.01	46.11	19	49	19	NA	NA	NA	0.00493745	0
SM_V7_1	Smp_319210	NA	46315467	46343754	Ribonuclease II/R	Dis3L2/RNA Complex	28.42	30.35	30	53	30	NA	NA	NA	0.00395778	0
SM_V7_1	Smp_127580	NA	46346611	46378215	DIS3-like exonuclease 2, C-terminal	Dis3L2/RNA Complex	7.7	2.88	57	203	76.6	4.69866	4.69866	4.69866	0.00773062	0.0417799
SM_V7_1	Smp_346820	Smp_193050	46379859	46391603	Sodium channel and clathrin linker 1	CCCAP	6.27	11.58	5	14	5	NA	NA	NA	0.000240623	0
SM_V7_1	Smp_319220	NA	46398869	46399493	LSM domain, eukaryotic/archaea-type	U6 snRNA-associated Sm-like protein LSm2	183.25	31.03	13	40	13	NA	NA	NA	0.13034	0
SM_V7_1	Smp_335570	Smp_000090	46402230	46417435	Sodium channel and clathrin linker 1	CCCAP	20.56	34.08	7	22	7	NA	NA	NA	8.22388e-05	0
SM_V7_1	Smp_000080	NA	46418139	46418848	Target SNARE coiled-coil homology domain	Syntaxin-1A	0	1.45	5	15	5	NA	NA	NA	0.00527463	0
SM_V7_1	Smp_319230	NA	46426909	46430526	Target SNARE coiled-coil homology domain	Syntaxin-1A	103.35	90.9	6	12	6	NA	NA	NA	0.0144504	0
SM_V7_1	Smp_000075	NA	46445782	46454115	Homeobox domain	Engrailed Homeodomain {Drosophila melanogaster [TaxId: 7227]}	0	0	46	104	54.4	NA	NA	NA	-0.00520792	0
SM_V7_1	Smp_000070	NA	46461772	46465215	Phospholipid/glycerol acyltransferase	1-acyl-sn-glycerol-3-phosphate acyltransferase (E.C.2.3.1.51)	170.22	69.39	30	98	31.3	NA	NA	NA	0.0193876	0
SM_V7_1	Smp_000050	Smp_122090	46470625	46565658	Ankyrin repeat	nvTRPM2 channel	2.03	0	223	483	230.6	NA	NA	NA	0.0040385	0
SM_V7_1	Smp_000040	Smp_122080	46590475	46610461	Kinesin light chain	Kinesin light chain 2, C-Jun-amino-terminal	74.75	78.71	74	187	74	NA	NA	NA	0.00730642	0
SM_V7_1	Smp_000030	NA	46620712	46636268	Armadillo-type fold	RPN1_RPN2_N	14.49	111.32	49	139	49	NA	NA	NA	0.00339486	0
SM_V7_1	Smp_000020	NA	46644182	46672976	Beta-N-acetylglucosaminidase	Protein O-GlcNAcase (E.C.3.2.1.169,3.2.1.-)	25.58	62.14	117	209	119.3	NA	NA	NA	0.0206194	0
SM_V7_1	Smp_132610	Smp_122060	46742962	46802916	NA	NA	8.11	36.92	218	547	231.5	3.90979	3.90979	3.90979	0.027513	0.0942491
SM_V7_1	Smp_019100	NA	46828757	46839018	Dynamin superfamily	EH DOMAIN-CONTAINING PROTEIN-2	29.64	147.06	51	121	81.2	NA	NA	NA	0.0113949	0.0102266
SM_V7_1	Smp_132620	NA	46849594	46872472	Dynamin superfamily	Mitofusin-2,cDNA FLJ57997, highly similar to	0.46	13.38	47	135	47	NA	NA	NA	0.00736211	0
SM_V7_1	Smp_301660	Smp_201140, Smp_132630	46889336	46973102	NA	NA	0.73	0.17	172	193	172	NA	NA	NA	0.00540778	0
SM_V7_1	Smp_019130	NA	46997506	47017231	Pre-mRNA cleavage complex subunit Clp1, C-terminal	Protein clpf-1	64.48	58.54	36	52	36	NA	NA	NA	0.00709439	0
SM_V7_1	Smp_132640	NA	47029844	47036271	CDP-alcohol phosphatidyltransferase	CTP L-myo-inositol-1-phosphate cytidylyltransferase/CDP-L-myo-inositol myo-inositolphosphotransferase	9.67	18.5	52	193	52	NA	NA	NA	0.00754047	0
SM_V7_1	Smp_201130	NA	47040445	47090622	Tumor protein p53-inducible protein 11	p53-inducible11	17.47	3.91	56	129	57.8	NA	NA	NA	0.00211796	0.00770429
SM_V7_1	Smp_132660	Smp_101100	47107389	47141112	Dbl homology (DH) domain	FYVE, RhoGEF and PH domain-containing	2.43	0.73	91	132	91	NA	NA	NA	0.00787922	0
SM_V7_1	Smp_132670	NA	47143888	47151472	EF-hand domain	Myosin Essential Chain {Bay scallop (Aequipecten irradians) [TaxId: 31199]}	1340.93	127.51	41	58	41	NA	NA	NA	0.00667794	0
SM_V7_1	Smp_019170	NA	47160808	47189322	ARID DNA-binding domain	Lysine-specific demethylase 5A (E.C.1.14.11.-)	25.8	43.67	43	62	43	NA	NA	NA	0.00170423	0
SM_V7_1	Smp_132690	NA	47189666	47207710	AAA ATPase domain	RuvB-like 2 (E.C.3.6.4.12)	221.67	344.59	32	73	32	NA	NA	NA	0.00128771	0
SM_V7_1	Smp_019190	NA	47212980	47221302	Pre-mRNA-splicing factor SLU7 domain	Protein mago nashi homolog 2	79.43	164.32	11	20	13.8	NA	NA	NA	0.00540107	0
SM_V7_1	Smp_132700	Smp_019210	47344186	47439183	Immunoglobulin subtype 2	CARCINOEMBRYONIC ANTIGEN	5.63	0	280	682	323.7	NA	NA	NA	0.00502456	0.000903654
SM_V7_1	Smp_342710	Smp_132720	47456566	47473430	Dual specificity phosphatase, catalytic domain	31 6DT1_A DNA dC->dU-editing enzy 98.1 1.6E-08 1.4E-13 100.3 0.0 261 353-651 171-505 (507)	28.41	47.64	119	188	121.6	NA	NA	NA	0.0197019	0.0511055
SM_V7_1	Smp_019260	NA	47473434	47486172	Ankyrin repeat	Myotrophin {Rat (Rattus norvegicus) [TaxId: 10116]}	65.19	94.94	67	130	71.4	3.57916	3.57916	3.57916	0.00861247	0
SM_V7_1	Smp_019280	NA	47493826	47537900	Cyclic nucleotide-binding domain	Protein kinase, cAMP-dependent, catalytic, alpha	18.01	16.78	232	287	232	NA	NA	NA	0.0057541	0
SM_V7_1	Smp_319250	NA	47559912	47560852	NA	Engineered transmembrane domain variant of	3.39	0.73	34	72	34	NA	NA	NA	0.383002	0
SM_V7_1	Smp_132730	NA	47595886	47641097	G protein-coupled receptor, rhodopsin-like	Neurotensin receptor type 1,Endolysin,NEUROTENSIN RECEPTOR	1.43	0.26	184	242	193.6	NA	NA	NA	0.0343431	0.0719541
SM_V7_1	Smp_319260	NA	47686990	47688436	Dynein light chain, type 1/2	Dynein light chain 1 (DLC1) {Fruit fly (Drosophila melanogaster) [TaxId: 7227]}	281.88	0.69	5	20	6.2	NA	NA	NA	0.0726719	0.372346
SM_V7_1	Smp_319270	NA	47691300	47693872	Dynein light chain, type 1/2	Dynein light chain 1 (DLC1) {Fruit fly (Drosophila melanogaster) [TaxId: 7227]}	4.42	0	5	15	5	NA	NA	NA	0.000396445	0
SM_V7_1	Smp_019310	NA	47708250	47710990	Dynein light chain, type 1/2	Dynein light chain 1 (DLC1) {Fruit fly (Drosophila melanogaster) [TaxId: 7227]}	959.69	1.38	15	25	15	NA	NA	NA	0.0266422	0
SM_V7_1	Smp_132740	NA	47724100	47747366	Cytochrome b5-like heme/steroid binding domain	FA_desaturase	46.39	33.8	85	145	85	NA	NA	NA	0.0267079	0
SM_V7_1	Smp_019340	NA	47755156	47766476	Tetraspanin	Tetraspanin	134.5	171.18	151	208	157	4.20813	4.20813	4.20815	0.232612	0.280527
SM_V7_1	Smp_019350	NA	47776607	47791636	NA	ALPHA-BUNGAROTOXIN ISOFORM V31, ALPHA-BUNGAROTOXIN ISOFORM	14.55	1.51	83	110	86.1	4.2065	4.2065	4.2065	0.0683811	0
SM_V7_1	Smp_132750	NA	47804037	47835216	G-protein alpha subunit, group Q	G-protein alpha subunit Galpha7	1.19	0	289	445	297	NA	NA	NA	0.0260454	0.101076
SM_V7_1	Smp_019380	NA	47844795	47853586	W2 domain	Translation initiation factor eIF-2B subunit	33.74	24.36	73	141	77.4	NA	NA	NA	0.00909936	0.00435879
SM_V7_1	Smp_301670	Smp_132770	47865960	47900150	Zinc finger, RING-type	E3 ubiquitin-protein ligase parkin (E.C.2.3.2.31)	43.53	63.67	319	404	333.9	NA	NA	NA	0.0109309	0.0200456
SM_V7_1	Smp_331670	Smp_019420	47903629	47904016	Uncharacterised protein family SERF, N-terminal	4F5	1062.29	106.89	38	85	38	NA	NA	NA	0.272525	0
SM_V7_1	Smp_019430	NA	47930160	47934594	Matrin/U1-C-like, C2H2-type zinc finger	RNA binding protein ZFa	53.21	44.9	69	140	75.5	NA	NA	NA	0.0368182	0.0112689
SM_V7_1	Smp_019440	NA	47953530	47954214	SUI1 domain	Eukaryotic translation initiation factor eIF-1 (SUI1) {Human (Homo sapiens) [TaxId: 9606]}	538.26	251.87	77	155	77	NA	NA	NA	0.165153	0
SM_V7_1	Smp_332460	Smp_132780	47966090	47975025	Helix-loop-helix DNA-binding domain superfamily	Usf B/HLH domain {Human (Homo sapiens) [TaxId: 9606]}	1.74	0.04	44	74	44	4.07718	4.07718	4.07718	0.0882276	0
SM_V7_1	Smp_132790	NA	47997110	48002869	Myc-type, basic helix-loop-helix (bHLH) domain	Transcription factor HES-1	3.71	0.38	14	22	14	NA	NA	NA	0.0214718	0
SM_V7_1	Smp_019460	NA	48044950	48052006	Myc-type, basic helix-loop-helix (bHLH) domain	SREBP-1a {Human (Homo sapiens) [TaxId: 9606]}	4.53	0.06	33	86	52.6	NA	NA	NA	0.00750239	0.000820271
SM_V7_1	Smp_132800	NA	48077530	48081514	Myc-type, basic helix-loop-helix (bHLH) domain	Aryl hydrocarbon receptor nuclear translocator-like	3.56	0.06	48	109	61.6	NA	NA	NA	0.0239714	0.0097659
SM_V7_1	Smp_132810	NA	48126210	48130954	Myc-type, basic helix-loop-helix (bHLH) domain	Myc proto-oncogene protein {Human (Homo sapiens) [TaxId: 9606]}	3.35	0.68	13	20	13	4.46474	4.46474	4.46474	0.0366713	0
SM_V7_1	Smp_019490	NA	48182389	48185505	Retrieval of early ER protein Rer1	Rer1	64.92	41.6	8	18	8	4.35092	4.35092	4.35092	0.0493049	0
SM_V7_1	Smp_319280	NA	48190049	48200475	NA	NA	0.35	1.51	29	46	29	NA	NA	NA	0.0443521	NA
SM_V7_1	Smp_132830	NA	48239739	48244261	Helix-loop-helix DNA-binding domain superfamily	Pho4 B/HLH domain {Baker's yeast (Saccharomyces cerevisiae) [TaxId: 4932]}	3.42	0.26	93	139	98.7	4.33379	4.33379	4.33379	0.3592	0.208054
SM_V7_1	Smp_332470	Smp_175720, Smp_132840	48293019	48399963	B-box-type zinc finger	E3 UBIQUITIN/ISG15 LIGASE TRIM25 (E.C.6.3.2.19	0.87	3.82	309	509	314.6	NA	NA	NA	0.0100056	0.00324948
SM_V7_1	Smp_319290	NA	48341189	48341855	NA	Corona_S2	18.76	1.48	23	80	23	NA	NA	NA	0.0835486	0
SM_V7_1	Smp_319300	NA	48342389	48343063	NA	NA	2802.75	242.18	29	108	29	NA	NA	NA	0.0209862	0
SM_V7_1	Smp_097500	NA	48417549	48431033	F-box domain	S-phase kinase-associated protein 1/F-box only	39.8	41.88	46	79	46	NA	NA	NA	0.0406428	0
SM_V7_1	Smp_097490	NA	48442399	48443190	P25-alpha	Tubulin polymerization-promoting protein family member	192.29	805.39	62	124	62	NA	NA	NA	0.448059	0
SM_V7_1	Smp_175710	NA	48477092	48493835	Helix-turn-helix motif	Homeobox protein hox-b13 {Human (Homo sapiens) [TaxId: 9606]}	0.91	2.39	125	208	138.3	4.50945	4.50945	4.53996	0.149895	0.249643
SM_V7_1	Smp_097460	Smp_097470	48503305	48529775	Adenylyl cyclase class-3/4/guanylyl cyclase	Soluble guanylyl cyclase alpha-1 subunit	0.33	2.27	42	49	42	NA	NA	NA	0.00213524	0
SM_V7_1	Smp_124470	Smp_211230	48538664	48560145	Adenylyl cyclase class-3/4/guanylyl cyclase	Soluble guanylyl cyclase alpha-1 subunit	0.74	0.07	35	64	35	NA	NA	NA	0.0042971	0
SM_V7_1	Smp_213990	Smp_211220	48568564	48587365	NA	Membrane-associated protein slr1513	6.99	2.18	69	193	72	4.27901	4.27901	4.27921	0.0597688	0.12293
SM_V7_1	Smp_213980	Smp_211220	48587804	48607769	K Homology domain	neuro-oncological ventral antigen 1/RNA Complex	6.85	25.68	102	249	102	4.27813	4.2782	4.2782	0.0617581	0
SM_V7_1	Smp_175680	NA	48616754	48633970	Tudor domain	Survival motor neuron protein 1, smn {Human (Homo sapiens) [TaxId: 9606]}	67.7	15.44	100	250	103.3	NA	NA	NA	0.0968067	0.0980168
SM_V7_1	Smp_180170	NA	48641054	48642918	Ubiquitin-conjugating enzyme E2	Ubiquitin conjugating enzyme, UBC {Human(Homo sapiens), E2 S [TaxId: 9606]}	232.02	166.11	67	235	69.4	4.27776	4.27776	4.27776	0.368887	0.278401
SM_V7_1	Smp_180160	NA	48646787	48711870	Rho GTPase-activating protein domain	Graf {Chicken (Gallus gallus) [TaxId: 9031]}	11.38	13.82	228	482	239.9	NA	NA	NA	0.0349855	0.094132
SM_V7_1	Smp_180150	NA	48720874	48801489	Rho GTPase-activating protein domain	Beta-chimaerin, C-terminal domain {Human (Homo sapiens) [TaxId: 9606]}	0	51.72	129	316	132.4	NA	NA	NA	0.00365395	0
SM_V7_1	Smp_332480	Smp_084690, Smp_168070	48869765	48940878	TNFR/NGFR cysteine-rich region	Tumor necrosis factor ligand superfamily	2.18	9.96	107	306	107	NA	NA	NA	0.0122003	0
SM_V7_1	Smp_168080	NA	48945122	48949740	RmlC-like cupin domain superfamily	Hypothetical protein MJ0764 {Archaeon Methanococcus jannaschii [TaxId: 2190]}	29.74	21.54	3	12	3	NA	NA	NA	4.79385e-05	0
SM_V7_1	Smp_178420	NA	48981354	48982520	GPCR, rhodopsin-like, 7TM	ADENOSINE RECEPTOR A2A	0	0	2	15	2	NA	NA	NA	0	0
SM_V7_1	Smp_319310	NA	48986134	48988127	NA	7TM_GPCR_Srab	0	0.15	1	12	3	NA	NA	NA	0.044254	0.0874115
SM_V7_1	Smp_137300	NA	48989538	48995030	G protein-coupled receptor, rhodopsin-like	7TM_GPCR_Srw	0.13	0.04	1	2	1	NA	NA	NA	0.00321082	0
SM_V7_1	Smp_137310	NA	49003945	49005340	G protein-coupled receptor, rhodopsin-like	7TM_GPCR_Srw	0.26	0.04	4	15	4	NA	NA	NA	0.013412	0
SM_V7_1	Smp_027940	NA	49008050	49010380	G protein-coupled receptor, rhodopsin-like	ADENOSINE RECEPTOR A2A	0.15	0.02	2	4	2	NA	NA	NA	9.44323e-05	0
SM_V7_1	Smp_137320	NA	49025011	49029650	G protein-coupled receptor, rhodopsin-like	Srg	1.85	0	32	66	37.1	NA	NA	NA	0.00378817	0
SM_V7_1	Smp_137330	NA	49059542	49067350	RNA recognition motif domain	L-serine dehydratase {Human (Homo sapiens) [TaxId: 9606]}	55.37	146.13	36	67	38.3	NA	NA	NA	0	0
SM_V7_1	Smp_027970	NA	49077887	49100150	Helicase, C-terminal	RNA-binding motif protein, X-linked 2	1.72	4.37	97	278	97	NA	NA	NA	0.000824622	0
SM_V7_1	Smp_027990	NA	49128095	49150023	Homeobox domain	Homeobox protein hox-a9 {Mouse (Mus musculus) [TaxId: 10090]}	2.79	6.91	129	200	137.2	NA	NA	NA	0.00809426	0
SM_V7_1	Smp_137360	NA	49244896	49250263	NA	Collectrin	118.77	0	35	68	35	NA	NA	NA	0.00368803	0
SM_V7_1	Smp_118040	NA	49278437	49302278	G protein-coupled receptor, rhodopsin-like	Chimera of Proteinase-activated receptor 1	2.89	1.22	42	51	42	NA	NA	NA	0.00293283	0
SM_V7_1	Smp_317370	Smp_137370	49310527	49357386	NA	NA	0.95	11.73	83	234	91.6	NA	NA	NA	0.0334204	0.507362
SM_V7_1	Smp_137380	NA	49366137	49369246	Forkhead-associated (FHA) domain	Pre-mRNA-processing-splicing factor 8, 116 kDa	19.32	27.13	38	176	40.8	5.06656	5.06662	5.06683	0.273752	0.299681
SM_V7_1	Smp_028030	NA	49366138	49436663	Rho GTPase-activating protein domain	SLIT-ROBO Rho GTPase-activating protein 2	16.62	20.72	288	714	308.8	5.06508	5.06479	5.06635	0.0706249	0.10872
SM_V7_1	Smp_028050	NA	49449327	49488529	NA	NA	16.73	2.91	306	397	332.8	5.06265	5.06255	5.06321	0.108994	0.16853
SM_V7_1	Smp_028060	NA	49494120	49499683	Surfeit locus 6	SURF6	191.93	33.44	36	77	38	5.06145	5.06145	5.06145	0.0939637	0.166614
SM_V7_1	Smp_028070	NA	49504996	49524103	Bicaudal-D protein	BicD	15.94	25.1	143	205	151.9	5.06023	5.06025	5.06033	0.105673	0.0925422
SM_V7_1	Smp_028080	NA	49537110	49548131	Aminotransferase, class I/classII	5-aminolevulinate synthase {Rhodobacter capsulatus [TaxId: 1061]}	63.46	37.55	133	242	133	5.05915	5.05915	5.05925	0.173789	0
SM_V7_1	Smp_137390	NA	49550171	49557496	Histone RNA stem-loop-binding protein SLBP1/SLBP2	SLBP/RNA Complex	41.65	3.66	47	115	47	5.05866	5.05866	5.05866	0.107443	0
SM_V7_1	Smp_137400	NA	49559635	49559974	NA	Brain-specific angiogenesis inhibitor 1-associated protein	0	0	10	20	10	NA	NA	NA	-0.456532	0
SM_V7_1	Smp_028100	NA	49577110	49579108	Ubiquitin-conjugating enzyme E2	Ubiquitin conjugating enzyme, UBC {Nematode (Caenorhabditis elegans), E2-19 kDa [TaxId: 6239]}	141.78	74.56	38	75	38	NA	NA	NA	0.143082	0
SM_V7_1	Smp_137410	NA	49650909	49674896	EF-hand domain pair	M-CALPAIN LARGE AND SMALL SUBUNITS	2.1	5.02	108	332	115.3	5.05382	5.05368	5.05422	0.0844253	0.0342818
SM_V7_1	Smp_028120	NA	49681340	49704960	Dynamin, GTPase domain	Dynamin-like 120 kDa protein, mitochondrial,OPA1	0.57	20.47	67	188	67	5.05291	5.05291	5.05291	0.0434926	0
SM_V7_1	Smp_028130	NA	49706580	49707585	Protein FAM78	Uncharacterized protein PA3332 {Pseudomonas aeruginosa [TaxId: 287]}	0	0.06	11	44	13.4	NA	NA	NA	0.312323	0.187517
SM_V7_1	Smp_028140	NA	49717830	49742312	FCH domain	Growth arrest-specific protein 7	8.92	49.19	74	257	94.6	5.05082	5.05082	5.05082	0.0669764	0.151179
SM_V7_1	Smp_246940	Smp_114520, Smp_028150	49742330	49793696	LIS1 homology motif	LisH_2	0.96	1.51	61	166	67.5	NA	NA	NA	0.0189259	0.0550104
SM_V7_1	Smp_028170	NA	49793840	49808927	NA	zf_C2H2_10	274.53	496.81	36	127	41.2	5.04797	5.04809	5.04811	0.0380429	0.125085
SM_V7_1	Smp_124920	NA	49835290	49856112	Endoplasmic reticulum oxidoreductin 1	ERO1-like protein alpha (E.C.1.8.4.-)	49.68	42.21	137	191	137	5.04602	5.04602	5.04602	0.0967016	0
SM_V7_1	Smp_342080	Smp_124910	49872524	49898106	Stonin homology	Second domain of Mu2 adaptin subunit (ap50) of ap2 adaptor {Rat (Rattus norvegicus) [TaxId: 10116]}	14.41	50.42	93	288	106.3	4.93176	5.04433	5.04443	0.0561761	0.049211
SM_V7_1	Smp_005230	NA	49901835	49909116	EF-hand domain	Calcium-dependent protein kinase sk5 CLD {Soybean (Glycine max) [TaxId: 3847]}	533.3	530.06	16	32	16	NA	NA	NA	0.00457578	0
SM_V7_1	Smp_124890	NA	49922158	49925256	NA	DUF2613	0	0.23	6	13	6	NA	NA	NA	0.000261857	0
SM_V7_1	Smp_173360	NA	49930810	49947133	NA	DUF2613	1.02	0	6	11	6	NA	NA	NA	0.000993268	0
SM_V7_1	Smp_093440	NA	49970931	49971792	Ribosomal protein S5/S7	Ribosomal protein S7 {Archaeon Pyrococcus horikoshii [TaxId: 53953]}	4074.84	1172.14	13	26	13	NA	NA	NA	0.187688	0
SM_V7_1	Smp_005210	NA	49991066	49999562	Histone deacetylase family	METASTASIS-ASSOCIATED PROTEIN MTA1, HISTONE DEACETYLASE	183.19	153.04	25	81	25	NA	NA	NA	0.0191082	0
SM_V7_1	Smp_005190	Smp_005200	49999656	50063490	Protein kinase domain	STE20-like serine/threonine-protein kinase, SLK {Human (Homo sapiens) [TaxId: 9606]}	0	1.53	63	245	63	NA	NA	NA	0.00815152	0
SM_V7_1	Smp_319320	NA	50066675	50067982	Acylphosphatase-like domain	Acylphosphatase 2 (Cg18505) {Fruit fly (Drosophila melanogaster) [TaxId: 7227]}	20.15	21.96	3	16	3	NA	NA	NA	0.036806	0
SM_V7_1	Smp_124870	NA	50079685	50080550	NA	Activity-regulated cytoskeleton associated protein 1	0	5.45	5	10	5	NA	NA	NA	0	0
SM_V7_1	Smp_005180	NA	50081546	50090493	Transcription factor, GTP-binding domain	uL2, uL3, uL4, 60S ribosomal	124.41	118.78	4	10	4	NA	NA	NA	0.00539267	0
SM_V7_1	Smp_005160	NA	50098256	50114332	Zinc finger, CCCH-type	Muscleblind-like protein 1/RNA Complex	14.49	23.28	41	127	41	NA	NA	NA	0.0211051	0
SM_V7_1	Smp_005140	NA	50172880	50175722	Thrombospondin type-1 (TSP1) repeat	Vitelline membrane outer protein-I (VMO-I) {Hen (Gallus gallus) [TaxId: 9031]}	0	7.85	26	79	27.4	NA	NA	NA	0.0727306	0.0475195
SM_V7_1	Smp_124860	NA	50178132	50190292	Methyltransferase Ppm1/Ppm2/Tcmp	Leucine carboxy methyltransferase Ppm1 {Baker's yeast (Saccharomyces cerevisiae) [TaxId: 4932]}	37.62	22.68	11	28	11	NA	NA	NA	0.0143773	0
SM_V7_1	Smp_337760	Smp_196130	50196545	50198316	Selenoprotein F/M	GLI-Krueppel family member HKR3 {Mouse (Mus musculus) [TaxId: 10090]}	368.42	100.37	6	12	6	NA	NA	NA	0.0537675	0
SM_V7_1	Smp_124850	NA	50215895	50257182	Protein kinase domain	Bruton's Tyrosine Kinase (E.C.2.7.10.2)	20.49	37.3	115	142	115	4.69098	4.69098	4.69098	0.0289487	0
SM_V7_1	Smp_319330	NA	50261636	50263026	SAM-dependent methyltransferase RsmB/NOP2-type	60S ribosomal protein L13-A, 60S	3.35	4.12	16	30	16	NA	NA	NA	0.148383	0
SM_V7_1	Smp_124840	NA	50273056	50280160	Zinc finger, UBR-type	Histone H3.2, Histone H4, Histone	89.46	41.51	30	69	33.9	4.68903	4.68903	4.68903	0.0783065	0.135413
SM_V7_1	Smp_005080	NA	50279764	50284108	SAM-dependent methyltransferase RsmB/NOP2-type	60S ribosomal protein L13-A, 60S	5.58	14.4	15	51	15	NA	NA	NA	0.0372499	0
SM_V7_1	Smp_005070	NA	50292406	50301560	DnaJ domain	Large T antigen, the N-terminal J domain {Simian virus 40, Sv40 [TaxId: 10633]}	49.84	21.27	37	88	37	NA	NA	NA	0.0431269	0
SM_V7_1	Smp_340120	Smp_005060	50313306	50323925	Malectin domain	Dolichyl-diphosphooligosaccharide--protein glycosyltransferase subunit STT3B (E.C.2.4.99.18)	30.89	17.04	127	250	131.2	NA	NA	NA	0.116127	0.116149
SM_V7_1	Smp_004940	NA	50354527	50356382	Ribosomal protein L29/L35	Ribosomal protein L8, putative, Uncharacterized	2522.12	989.43	100	192	100	4.68522	4.68522	4.68522	0.836651	0
SM_V7_1	Smp_124820	NA	50371816	50385580	Importin-beta, N-terminal domain	Chromosome region maintenance 1 (CRM1)	77.62	116.03	128	295	128	4.68411	4.68411	4.68428	0.129669	0
SM_V7_1	Smp_213790	NA	50385557	50403362	Papain-like cysteine peptidase superfamily	Cysteine protease ATG4A {Human (Homo sapiens) [TaxId: 9606]}	2.66	3.72	8	40	10	NA	NA	NA	0.0096621	0.0443294
SM_V7_1	Smp_004980	NA	50385587	50402902	Ribosomal protein L20	28S ribosomal protein S2, mitochondrial	9.64	9.33	135	617	135	NA	NA	NA	0.0715921	0
SM_V7_1	Smp_005000	NA	50430236	50441766	PH-like domain superfamily	AP-2 complex subunit alpha-2, AP-2	75.86	98.23	81	157	85.3	4.68121	4.68121	4.68132	0.108482	0.205353
SM_V7_1	Smp_004990	NA	50443646	50454462	Chaperonin TCP-1, conserved site	T-COMPLEX PROTEIN 1 SUBUNIT ALPHA	267	156.17	100	152	105.6	4.68051	4.68051	4.68053	0.10131	0.0951157
SM_V7_1	Smp_127220	NA	50503376	50506041	NA	Corticotropin-releasing factor receptor 1	17.13	5.58	67	135	69	4.67802	4.67802	4.67802	0.3673	0.0496173
SM_V7_1	Smp_009600	NA	50546467	50555522	Protein kinase domain	Aurora-related kinase 1 (aurora-2) {Human (Homo sapiens) [TaxId: 9606]}	80.96	8.06	102	166	102	4.67582	4.67582	4.676	0.167303	0
SM_V7_1	Smp_315890	Smp_196270, Smp_127230	50572462	50592893	JmjC domain	PHD FINGER PROTEIN 8	0	27.11	216	765	229.8	4.67456	4.67456	4.67477	0.0816282	0.164986
SM_V7_1	Smp_127240	NA	50599424	50638648	Homeobox domain	Maltose-binding periplasmic protein, Homeobox protein	0	0.04	223	649	223	NA	NA	NA	0.0684077	0
SM_V7_1	Smp_009630	NA	50661336	50688598	Homeobox domain	SIX1_SD	4.46	0.84	137	213	161.2	4.66378	4.66378	4.66378	0.0342788	0.091489
SM_V7_1	Smp_204580	NA	50713803	50720568	G protein-coupled receptor, rhodopsin-like	Neurotensin receptor type 1, Neurotensin	0.7	0.62	27	79	33.9	NA	NA	NA	0.00696511	0
SM_V7_1	Smp_009650	NA	50725575	50730958	Peptidase M16, zinc-binding site	Cytochrome b-c1 complex subunit 1	432.59	2606.59	11	22	13.4	NA	NA	NA	0.0169959	0
SM_V7_1	Smp_032260	NA	50764702	50772726	Ribosomal protein L15e	uL2, uS2, uL15, eS26, uL3	339.18	156.64	45	121	45	NA	NA	NA	0.0101142	0
SM_V7_1	Smp_032250	NA	50803852	50809796	Beta-lactamase-related	Carboxylesterase (E.C.3.1.1.1)	54.51	129.69	13	33	13	NA	NA	NA	0.00286969	0
SM_V7_1	Smp_032240	NA	50813674	50817328	MOZART2 family	MOZART2	74.33	78.64	6	11	6	NA	NA	NA	0.000155495	0
SM_V7_1	Smp_319370	NA	50827642	50832466	Tetratricopeptide-like helical domain superfamily	Mitochondria fission protein Fis1 {Baker's yeast (Saccharomyces cerevisiae) [TaxId: 4932]}	3.63	0.74	34	144	37.1	NA	NA	NA	0.0198068	0
SM_V7_1	Smp_032230	NA	50850695	50864528	Tetratricopeptide-like helical domain superfamily	Mitochondria fission protein Fis1 {Baker's yeast (Saccharomyces cerevisiae) [TaxId: 4932]}	57.08	63.21	44	52	44	NA	NA	NA	0.00714167	0
SM_V7_1	Smp_213170	Smp_139630	50873032	50882748	NA	CT398	41	9.71	4	20	4	NA	NA	NA	0.00155284	0
SM_V7_1	Smp_213160	Smp_139630	50884422	50888840	Protein kinase domain	WaaY	8.22	4.63	43	90	43	NA	NA	NA	0.00682443	0
SM_V7_1	Smp_319380	NA	50928847	50935360	NA	NA	0.14	0.02	17	33	17	NA	NA	NA	0.00028842	NA
SM_V7_1	Smp_139620	NA	50967842	50972050	PDZ domain	Glutamate receptor interacting protein 2, GRIP2 (KIAA1719) {Human (Homo sapiens) [TaxId: 9606]}	24.74	12.03	18	39	20.1	NA	NA	NA	8.90365e-05	0
SM_V7_1	Smp_319390	NA	51025599	51027797	Protein Lines, N-terminal	LINES_N	93.38	14.12	6	12	6	NA	NA	NA	0	0
SM_V7_1	Smp_032180	NA	51031531	51032578	Small GTP-binding protein domain	ADP-ribosylation factor {Human (Homo sapiens), ARF6 [TaxId: 9606]}	720.3	234.97	2	6	2	NA	NA	NA	0.015141	0
SM_V7_1	Smp_309610	Smp_139610	51038671	51050895	Protein Lines, N-terminal	LINES_N	37.4	12.54	4	15	4	NA	NA	NA	0	0
SM_V7_1	Smp_139600	NA	51060559	51094893	Zinc finger C2H2-type	Zinc finger protein 568/DNA Complex	45.03	45.71	23	36	23	NA	NA	NA	0.000585471	0
SM_V7_1	Smp_032150	NA	51105041	51111415	Snf7 family	Charged multivesicular body protein 3	72.61	151.38	26	49	26	NA	NA	NA	0	0
SM_V7_1	Smp_139590	NA	51128722	51128967	NA	NPL4	0	0	NA	NA	NA	NA	NA	NA	NA	NA
SM_V7_1	Smp_139580	NA	51130858	51131915	NA	Ribonucleases P/MRP protein subunit POP6	23.97	91.57	NA	NA	NA	NA	NA	NA	NA	NA
SM_V7_1	Smp_032120	NA	51137499	51139322	NA	Ribonucleases P/MRP protein subunit POP6	8.48	16.55	1	2	1	NA	NA	NA	0	0
SM_V7_1	Smp_212830	Smp_139550, Smp_139570	51144239	51173185	NA	DX	0.41	3.16	5	65	11.2	NA	NA	NA	0.000767176	0
SM_V7_1	Smp_316850	Smp_139560	51162256	51163745	G protein-coupled receptor, rhodopsin-like	C-C chemokine receptor type 2	0.74	2.43	NA	NA	NA	NA	NA	NA	NA	NA
SM_V7_1	Smp_139540	NA	51181059	51217210	NA	NA	13.76	2.22	4	9	4	4.2872	4.2872	4.2872	0.000408488	0
SM_V7_1	Smp_139530	NA	51263549	51286708	p53 tumour suppressor family	p53 tumor suppressor, DNA-binding domain {Human (Homo sapiens) [TaxId: 9606]}	6.19	2.84	48	80	50.5	NA	NA	NA	3.96308e-05	0
SM_V7_1	Smp_032060	NA	51296489	51303571	RNA recognition motif domain	Pre-mRNA branch site protein p14 {Human (Homo sapiens) [TaxId: 9606]}	312.61	187.71	6	21	6	NA	NA	NA	0.00206897	0
SM_V7_1	Smp_139520	NA	51303574	51356925	SH3 domain	Hypothetical protein FLJ21935	4.51	7.13	125	279	125	NA	NA	NA	0	0
SM_V7_1	Smp_343320	Smp_139510	51369389	51392517	G-patch domain	Pre-mRNA-splicing factor 8, Pre-mRNA-splicing factor	36.02	90.14	78	195	81.3	NA	NA	NA	0	0
SM_V7_1	Smp_032000	NA	51393137	51395635	Peptidase C14, p20 domain	Apaf-1 related killer DARK, Caspase	14.21	8.12	53	167	53	NA	NA	NA	0.0002914	0
SM_V7_1	Smp_266940	NA	51414839	51431230	NA	DUF3967	0.29	7.14	95	135	95	NA	NA	NA	0.00799335	0
SM_V7_1	Smp_139500	NA	51438334	51439541	NA	MYEOV2	485.43	138.97	24	72	24	NA	NA	NA	0.0601283	0
SM_V7_1	Smp_031990	NA	51441393	51447487	Amidase	Glutamyl-tRNA(Gln) amidotransferase subunit A {Thermotoga maritima [TaxId: 2336]}	16.63	9.54	25	46	25	NA	NA	NA	0.0048818	0
SM_V7_1	Smp_139480	NA	51471313	51549264	Protein kinase domain	ephb2 receptor tyrosine kinase {Mouse (Mus musculus) [TaxId: 10090]}	3.09	2.88	369	575	376.9	4.55575	4.55578	4.55578	0.0517927	0.0387054
SM_V7_1	Smp_031950	NA	51646165	51658119	Programmed cell death protein 10	Programmed cell death protein 10	78.15	80.15	158	280	158	4.47747	4.47747	4.47747	0.112802	0
SM_V7_1	Smp_301780	Smp_031940	51663893	51669759	Protein kinase domain	Dual specificity mitogen-activated protein kinase kinase 1, Mek1 {Human (Homo sapiens) [TaxId: 9606]}	29.62	52.66	37	144	40.4	4.47678	4.47678	4.47689	0.0951006	0.0622188
SM_V7_1	Smp_139470	NA	51673407	51697389	NA	NA	3.67	1.11	87	272	92.4	4.47591	4.47591	4.47637	0.0399976	0.0228507
SM_V7_1	Smp_031920	NA	51697483	51700934	Luc7-related	U1 small nuclear ribonucleoprotein 70	73.15	131.54	42	167	44.1	4.47505	4.475	4.47516	0.186122	0.0666362
SM_V7_1	Smp_094890	NA	51731779	51744211	Rho GTPase-activating protein domain	Beta-chimaerin, C-terminal domain {Human (Homo sapiens) [TaxId: 9606]}	7.36	83.98	165	298	187.7	4.67849	4.67848	4.67856	0.173763	0.173847
SM_V7_1	Smp_243790	NA	51821313	51827452	NA	Parathyroid hormone/parathyroid hormone-related peptide receptor	3.28	3.94	139	252	162.2	NA	NA	NA	0.0163504	0
SM_V7_1	Smp_205000	NA	51868917	51869267	NA	NA	1.89	0	293	695	313.8	NA	NA	NA	1.42614	0.403434
SM_V7_1	Smp_332490	Smp_180870, Smp_193670	51876971	51942914	Alpha carbonic anhydrase domain	Carbonic anhydrase {Human (Homo sapiens), erythrocytes, isozyme I [TaxId: 9606]}	7.42	4.94	517	594	520.5	4.17024	4.17024	4.17024	0.068794	0
SM_V7_1	Smp_212230	NA	51945987	51953042	Proteasome component (PCI) domain	COP9 signalosome complex subunit 1	91.32	80.49	42	69	42	4.1696	4.1696	4.1696	0.0517895	0
SM_V7_1	Smp_105100	NA	51968841	51973665	Ribonuclease kappa	ATPase H+-transporting V1 subunit A	280.69	92.99	26	60	26	NA	NA	NA	0.0698164	0
SM_V7_1	Smp_105090	NA	51973720	52036605	Nuclear hormone receptor, ligand-binding domain	Hepatocyte nuclear factor 4-alpha, Nuclear	12.95	77.86	217	501	231.8	4.16657	4.16657	4.16779	0.0442216	0.0476606
SM_V7_1	Smp_347990	Smp_105070, Smp_105080	52138971	52152252	DNA/RNA non-specific endonuclease	Nuclease EXOG, mitochondrial/DNA (5'-D(*CP*GP*GP*GP*AP*TP*AP*TP*CP*CP*CP*G)-3') Complex	15.46	11.68	40	118	42.9	NA	NA	NA	0.0137122	0
SM_V7_1	Smp_315760	Smp_105050, Smp_180840, Smp_180850	52173791	52201085	NA	Nucleoid-associated protein Rv3716c	2.43	2.22	125	277	125	NA	NA	NA	0.00155508	0
SM_V7_1	Smp_105040	NA	52208151	52211880	Endonuclease/exonuclease/phosphatase	2',5'-phosphodiesterase 12 (E.C.3.1.4.-,3.1.13.4)	22.98	38.31	57	128	58.8	NA	NA	NA	0	0
SM_V7_1	Smp_301790	Smp_180820, Smp_180830	52230651	52240480	NA	NA	0.43	0.95	144	481	144	NA	NA	NA	0	0
SM_V7_1	Smp_105020	NA	52251471	52280755	Immunoglobulin subtype 2	Titin	59.78	244.24	97	142	102.8	NA	NA	NA	0.00487571	0
SM_V7_1	Smp_180810	NA	52281150	52341335	Pancreatic trypsin inhibitor Kunitz domain	CARBOXYPEPTIDASE A4 (E.C.3.4.17.-), CARBOXYPEPTIDASE INHIBITOR	7.32	74.64	250	344	275.6	3.95216	3.95216	3.95216	0.0183677	0
SM_V7_1	Smp_180800	NA	52356823	52364596	Learning associated protein 18-like	Nucleolar GTP-binding protein 2, 60S	166.07	14.71	29	55	29	NA	NA	NA	0.00363772	0
SM_V7_1	Smp_104980	NA	52370684	52379539	NA	PHD finger protein 7 (NYD-SP6) {Mouse (Mus musculus) [TaxId: 10090]}	12.25	2.23	11	46	11	NA	NA	NA	0.00773486	0
SM_V7_1	Smp_092850	NA	52385083	52402256	SprT-like	SprT-like domain-containing protein Spartan	113.27	93.57	27	57	27	NA	NA	NA	0.002391	0
SM_V7_1	Smp_301800	Smp_196990, Smp_141740	52461097	52535934	Cadherin-like	Protocadherin-10	3.18	4.85	372	433	379	4.40135	4.40135	4.40136	0.0322283	0.0301069
SM_V7_1	Smp_343470	Smp_141720	52550022	52555309	Short-chain dehydrogenase/reductase SDR	17-beta-hydroxysteroid dehydrogenase type XI {Human (Homo sapiens) [TaxId: 9606]}	10.93	13.37	51	216	51	NA	NA	NA	0.0410262	0
SM_V7_1	Smp_141710	NA	52560403	52615873	NA	Rod_C	13.81	1.85	228	389	269.6	4.39429	4.39429	4.39429	0.0130216	0.0260616
SM_V7_1	Smp_036270	NA	52617874	52619999	RNA recognition motif domain	Nucleolysin TIA-1 isoform p40	736.63	724.47	43	154	48	4.39346	4.39346	4.39346	0.0762584	0.0557099
SM_V7_1	Smp_036250	NA	52648733	52654883	PRELI/MSF1 domain	LTP1, LTP1BP	117.87	702.83	81	163	83	NA	NA	NA	0.0242209	0
SM_V7_1	Smp_141690	NA	52655712	52679919	NA	NA	1.66	0.21	145	195	151.2	NA	NA	NA	0.0367952	0.0586893
SM_V7_1	Smp_141680	NA	52695951	52723749	FAS1 domain	Periostin	21.3	0.37	113	147	119.5	4.40735	4.40735	4.40735	0.0411583	0.0341749
SM_V7_1	Smp_343460	Smp_141670	52725037	52761514	NA	Ankyrin-2, Spectrin beta chain	0.28	1.28	56	74	62.8	NA	NA	NA	0.00491237	0
SM_V7_1	Smp_036220	NA	52764465	52764949	Histone H2B	Histone H2B {Chicken (Gallus gallus), erythrocytes [TaxId: 9031]}	1105.38	669.58	1	2	1	NA	NA	NA	0	0
SM_V7_1	Smp_141660	NA	52775916	52803854	Voltage-dependent calcium channel, L-type, beta subunit	Guanylate kinase-like domain of the L-type calcium channel {Rabbit (Oryctolagus cuniculus) [TaxId: 9986]}	0.42	0	17	78	17	NA	NA	NA	0.0015869	0
SM_V7_1	Smp_141650	NA	52803508	52813577	Resistance to inhibitors of cholinesterase protein 3	RIC3	74.33	85.71	7	39	7.8	NA	NA	NA	0.00139355	0
SM_V7_1	Smp_036180	NA	52814683	52867554	NA	NA	10.26	1.95	58	230	63.5	NA	NA	NA	0.00315117	0.019389
SM_V7_1	Smp_201030	NA	52868408	52870408	Dynein light chain, type 1/2	Dynein light chain 1 (DLC1) {Fruit fly (Drosophila melanogaster) [TaxId: 7227]}	866.08	58.2	8	24	8	NA	NA	NA	8.32207e-05	0
SM_V7_1	Smp_141640	NA	52873113	52873554	NA	NA	0	0	10	30	10	NA	NA	NA	-0.00603712	0
SM_V7_1	Smp_319410	NA	52886688	52891044	Dynein light chain, type 1/2	Dynein light chain 1 (DLC1) {Fruit fly (Drosophila melanogaster) [TaxId: 7227]}	0	0	25	43	25	NA	NA	NA	-0.0186275	0
SM_V7_1	Smp_141630	NA	52899791	52914674	Armadillo-like helical	Splicing factor 3B subunit 5	129.27	535.05	9	25	9	NA	NA	NA	0.0019202	0
SM_V7_1	Smp_319420	NA	52942025	52943054	NA	NA	0	0	12	24	12	NA	NA	NA	-0.013532	0
SM_V7_1	Smp_319430	NA	52947598	52948435	NA	NA	0	0	1	2	1	NA	NA	NA	0	0
SM_V7_1	Smp_319440	NA	52957874	52958904	NA	NA	0	0	NA	NA	NA	NA	NA	NA	NA	NA
SM_V7_1	Smp_319450	NA	52963448	52964284	NA	NA	79.45	0	NA	NA	NA	NA	NA	NA	NA	NA
SM_V7_1	Smp_319460	NA	52973745	52974754	NA	NA	287.38	48.13	5	12	5	NA	NA	NA	0.0268964	0
SM_V7_1	Smp_168000	NA	52987478	53033856	Major facilitator superfamily	Monocarboxylate transporter 2	7.1	5.98	115	166	115	NA	NA	NA	0.00412512	0
SM_V7_1	Smp_084600	NA	53045827	53059784	Sugar phosphate transporter	Glycerol-3-phosphate transporter {Escherichia coli [TaxId: 562]}	55.83	14.01	50	94	50	4.2705	4.2705	4.2705	0.020986	0
SM_V7_1	Smp_084610	NA	53062658	53085652	UBX domain	UBX domain-containing protein 7 {Human (Homo sapiens) [TaxId: 9606]}	22.18	51.33	73	122	75.5	NA	NA	NA	0.0224952	0.042969
SM_V7_1	Smp_084620	NA	53089751	53095674	Transcriptional coactivator p15 (PC4)	Transcriptional coactivator PC4 C-terminal domain {Human (Homo sapiens) [TaxId: 9606]}	86.47	55.05	15	18	15	NA	NA	NA	0.026763	0
SM_V7_1	Smp_037910	NA	53151207	53161462	Succinate dehydrogenase [ubiquinone] cytochrome b small subunit, CybS	CybS	177.4	61.92	48	100	48	NA	NA	NA	0.0217992	0
SM_V7_1	Smp_037900	NA	53168116	53184249	Beta-lactamase-related	D-Amino acid amidase DaaA {Ochrobactrum anthropi [TaxId: 529]}	19.58	8.09	49	103	55.5	4.21382	4.214	4.21402	0.0343059	0.128764
SM_V7_1	Smp_142670	Smp_201020	53186174	53204452	Intraflagellar transport complex B protein 46	IFT46_B_C	14.88	3.04	57	125	60.9	NA	NA	NA	0.0236993	0.136607
SM_V7_1	Smp_142650	NA	53203896	53274740	PDZ domain	Neurabin-i {Human (Homo sapiens) [TaxId: 9606]}	18.71	26.53	341	1091	358.1	4.21051	4.21049	4.21188	0.053013	0.073226
SM_V7_1	Smp_142640	NA	53295206	53320920	YjeF N-terminal domain	Hypothetical protein YNL200c (YNU0_YEAST) {Baker's yeast (Saccharomyces cerevisiae) [TaxId: 4932]}	31.39	19.52	245	891	245	4.2075	4.2075	4.20777	0.0671078	0
SM_V7_1	Smp_343540	Smp_142630, Smp_037860	53323829	53460082	I/LWEQ domain	I_LWEQ	135.81	62.49	442	1116	455.9	4.20428	4.20428	4.20428	0.0303101	0.00770772
SM_V7_1	Smp_241440	NA	53472303	53482618	NA	NA	1.05	0.53	31	65	31	4.19904	4.19904	4.19904	0.0175587	0

## Sheet: Chr. 2 - Summary table
Chr.	Gene ID	v5 gene ID	Start	End	GFF annotation	HHsearch annotation	TPM sp shedder	TPM cercariae	Nb of variable sites	Impact score	Weighted impact score	Mean LOD	Median LOD	Max LOD	Genoscore (gene)	Genoscore (CDS)
SM_V7_2	Smp_342840	Smp_133980	43954213	44005401	NA	ALMS_motif	1.77	5.23	124	261	125.9	1.79529	1.79529	1.79529	0.0332467	0.0301292
SM_V7_2	Smp_021830	NA	44011652	44026256	Phosphatidylserine decarboxylase-related	Phosphatidylserine decarboxylase beta chain (E.C.4.1.1.65)	0	0.89	104	338	104	NA	NA	NA	0.101395	0
SM_V7_2	Smp_303970	Smp_133970	44045545	44070704	Armadillo-like helical	Protein STU1	0.88	0.47	155	293	199.2	NA	NA	NA	0.014275	0.00260054
SM_V7_2	Smp_021800	NA	44075997	44082378	Prefoldin alpha-like	T-complex protein 1 subunit alpha	49.54	11.36	32	64	32	NA	NA	NA	0.00917955	0
SM_V7_2	Smp_021790	NA	44082192	44108156	EF-hand calcium-binding domain-containing protein 10	DUF5586	31.14	11.2	74	115	74	NA	NA	NA	0.00112988	0
SM_V7_2	Smp_133950	NA	44123642	44153197	NA	NA	2.42	0.52	310	386	338	NA	NA	NA	0.221298	0.751309
SM_V7_2	Smp_133940	NA	44154523	44157828	WW domain	Pre-mRNA-processing-splicing factor 8, 116 kDa	55.54	60.19	32	70	33.9	2.52582	2.52582	2.52582	0.117817	0.15007
SM_V7_2	Smp_021760	NA	44186413	44187298	PUA domain	Nip7p homolog, C-terminal domain {Human (Homo sapiens) [TaxId: 9606]}	558.48	231.93	40	85	40	NA	NA	NA	0.00213239	0
SM_V7_2	Smp_021750	NA	44196892	44210841	RNA methyltransferase bin3, C-terminal	7SK snRNA methylphosphate capping enzyme/RNA	67.86	136.6	48	71	55	NA	NA	NA	0.00871169	0
SM_V7_2	Smp_095350	NA	44250456	44252280	Zinc finger, CCCH-type	Butyrate response factor 2 (Tis11D) {Human (Homo sapiens) [TaxId: 9606]}	11.97	0.21	12	30	12	NA	NA	NA	0.00822153	0
SM_V7_2	Smp_095360	NA	44328527	44331292	Cytosolic fatty-acid binding	Fatty acid-binding protein Sm14 {Blood fluke (Schistosoma mansoni) [TaxId: 6183]}	1021.88	314.91	6	23	6	NA	NA	NA	0.0113913	0
SM_V7_2	Smp_199100	NA	44336126	44390070	RAD3/XPD family	General transcription and DNA repair	13.19	9.84	246	529	246	NA	NA	NA	0.00527467	0
SM_V7_2	Smp_174450	NA	44396565	44408322	Surfeit locus 4	SURF2	42.16	11.84	28	50	28	NA	NA	NA	0.0191957	0
SM_V7_2	Smp_174460	NA	44418711	44419556	NA	Activity-regulated cytoskeleton associated protein 1	0.48	0.84	25	50	25	NA	NA	NA	0.155847	0
SM_V7_2	Smp_346270	Smp_174470	44429406	44466260	Glycoside hydrolase family 47	Class I alpha-1	5.8	17.43	183	419	194.6	2.55697	2.55697	2.59373	0.124945	0.0845832
SM_V7_2	Smp_333950	Smp_179800, Smp_174480	44477546	44568950	CRIB domain	pak1 {Human (Homo sapiens) [TaxId: 9606]}	8.94	46.14	186	212	189.6	3.0567	3.0567	3.0567	0.0401899	0.0533418
SM_V7_2	Smp_103340	NA	44573520	44580342	NA	Scm3	52.17	22.48	14	44	14	NA	NA	NA	0	0
SM_V7_2	Smp_312010	Smp_155690, Smp_155680	44638556	44669990	High mobility group box domain	Lymphoid enhancer-binding factor, LEF1 {Mouse (Mus musculus) [TaxId: 10090]}	3.29	4.94	70	117	78	NA	NA	NA	0.00804099	0
SM_V7_2	Smp_155700	NA	44725074	44739449	PQ-loop repeat	sugar transporter	98.83	12.1	135	336	135	NA	NA	NA	0.00391083	0
SM_V7_2	Smp_179650	NA	44754263	44756620	Chromo/chromo shadow domain	Heterochromatin protein 1, HP1 {Mouse (Mus musculus), HP1 beta (MOD1, M31) [TaxId: 10090]}	694.65	1431.04	116	336	116	NA	NA	NA	0.0155762	0
SM_V7_2	Smp_179660	NA	44799076	44802569	Prominin	Prominin	25.41	25.49	24	66	46.6	NA	NA	NA	0.0117861	0
SM_V7_2	Smp_093430	NA	44820201	44875029	GYF domain	Hypothetical rotein At5g08430 {Thale cress (Arabidopsis thaliana) [TaxId: 3702]}	14.46	57.12	352	493	357.8	2.88928	2.88928	2.88945	0.155148	0.122773
SM_V7_2	Smp_201680	NA	44879966	44885879	NA	NA	0	0.14	78	115	80.8	NA	NA	NA	0.299339	0
SM_V7_2	Smp_333960	Smp_170920, Smp_199700	44930636	44951719	MIR motif	Hypothetical protein R12E2.13 (1D10) {Caenorhabditis elegans [TaxId: 6239]}	60.95	36.8	216	559	216	NA	NA	NA	0.12229	0
SM_V7_2	Smp_089430	NA	44954063	44954541	Ubiquitin domain	60S ribosomal protein L8, 60S	3273.42	543.56	79	201	79	NA	NA	NA	1.10854	0
SM_V7_2	Smp_170930	NA	44983453	45038381	Lamin tail domain	Lamin A/C globular tail domain {Human (Homo sapiens) [TaxId: 9606]}	17.68	28.24	842	987	845.4	NA	NA	NA	0.00701277	0
SM_V7_2	Smp_170940	NA	45041794	45063569	NA	Protein PRY1	6.48	3.24	92	171	98.9	NA	NA	NA	0.00735992	0.0130732
SM_V7_2	Smp_089460	NA	45072323	45139991	Cysteine peptidase, cysteine active site	M-CALPAIN LARGE AND SMALL SUBUNITS	31.86	382.13	71	172	74.5	NA	NA	NA	0.00244131	0
SM_V7_2	Smp_341490	Smp_089470	45155688	45167107	NA	Hypothetical protein MTH1743 {Archaeon Methanobacterium thermoautotrophicum [TaxId: 145262]}	6.76	3.14	26	46	26	NA	NA	NA	0.00829918	0
SM_V7_2	Smp_170950	NA	45178914	45188597	GTP-binding protein TrmE/Glycine cleavage system T protein, domain 1	Putative transferase CAF17, mitochondrial (E.C.2.1.-.-).	24.7	17.32	28	90	28	NA	NA	NA	0.00100533	0
SM_V7_2	Smp_346000	Smp_170960	45192102	45234230	NA	NA	1.28	1.7	275	408	366.7	NA	NA	NA	0.00334563	0.00613046
SM_V7_2	Smp_170980	NA	45243825	45264640	EGF-like domain	Epidermal growth factor, EGF {Human (Homo sapiens) [TaxId: 9606]}	0.42	0	98	136	101	NA	NA	NA	0.00437179	0
SM_V7_2	Smp_246050	Smp_170990	45275679	45335383	Vinculin, conserved site	Vinculin	5.78	15.01	572	2985	587.8	NA	NA	NA	0.00616898	0
SM_V7_2	Smp_246060	Smp_170990	45341284	45362191	Mini-chromosome maintenance complex-binding protein	MCM_bind	50.59	6.87	90	134	90	NA	NA	NA	0.000401351	0
SM_V7_2	Smp_171000	NA	45364603	45369540	NA	NA	9.35	0.64	40	86	40	NA	NA	NA	0	0
SM_V7_2	Smp_333970	Smp_006990, Smp_089550	45375611	45393680	Transcription factor, GTP-binding domain	KLLA0D16027p, 60S ribosomal protein L3	40.38	88.88	37	42	37	NA	NA	NA	0.00018395	0
SM_V7_2	Smp_007000	NA	45410644	45416598	GINS complex, subunit Psf1	DNA replication complex GINS protein PSF1 {Human (Homo sapiens) [TaxId: 9606]}	31.14	4.01	37	131	37	NA	NA	NA	0.000576378	0
SM_V7_2	Smp_212600	NA	45420337	45535870	Protein kinase domain	STE20-like serine/threonine-protein kinase, SLK {Human (Homo sapiens) [TaxId: 9606]}	0	13.18	515	1115	526.3	NA	NA	NA	0.00567197	0.00394479
SM_V7_2	Smp_201670	NA	45554512	45554808	NA	NA	117.33	8.17	113	245	123	NA	NA	NA	0.907119	0
SM_V7_2	Smp_328670	NA	45583789	45585863	NA	Anophelin	16.34	0	96	190	98.1	NA	NA	NA	0.130628	0
SM_V7_2	Smp_335380	Smp_193370	45684125	45704725	NA	GP3	20.6	2.07	132	220	132	NA	NA	NA	0.00784867	0
SM_V7_2	Smp_032580	NA	45719699	45744969	Proteasome alpha-subunit, N-terminal domain	Proteasome alpha subunit (non-catalytic) {Cow (Bos taurus) [TaxId: 9913]}	190.23	143.52	99	131	99	NA	NA	NA	0.0233675	0
SM_V7_2	Smp_139800	NA	45786941	45830465	Protein kinase domain	Pkb kinase (Akt-2) {Human (Homo sapiens) [TaxId: 9606]}	2.4	0.06	91	284	115.4	NA	NA	NA	0.0664529	0.118176
SM_V7_2	Smp_347740	Smp_139810	45932813	45983177	Coiled-coil domain-containing protein 39	Nucleoporin_FG2	1.58	1.16	1027	2299	1099.7	3.82037	3.78792	3.86909	2.75652	7.64739
SM_V7_2	Smp_246110	Smp_139810	45989730	46039765	Papain-like cysteine peptidase superfamily	Putative uncharacterized protein	6.26	10.21	258	290	277.1	NA	NA	NA	0.018535	0
SM_V7_2	Smp_336050	Smp_139830	46067480	46087694	WD40/YVTN repeat-like-containing domain superfamily	Protein PTHB1	22.18	12.84	426	1054	461	NA	NA	NA	0.0231921	0
SM_V7_2	Smp_032640	NA	46089133	46090878	Thiamin pyrophosphokinase	Thiamin pyrophosphokinase 1 (E.C.2.7.6.2)	24.76	101.04	232	1017	252.1	3.23379	3.23379	3.23379	0.0626082	0
SM_V7_2	Smp_139840	NA	46092152	46106756	Pancreatic trypsin inhibitor Kunitz domain	Trypsin inhibitor {Sea anemone (Stichodactyla helianthus) [TaxId: 6123]}	76.78	138.6	320	748	332.4	NA	NA	NA	0.017368	0
SM_V7_2	Smp_343330	Smp_139850	46107759	46139794	Glycosyl hydrolase, family 13, catalytic domain	Neutral and basic amino acid	4.45	0.89	289	430	323.6	NA	NA	NA	0.00160693	0.0146962
SM_V7_2	Smp_032670	NA	46154734	46179078	NA	DUF4969	390.7	0	56	155	56	NA	NA	NA	0.00248988	0
SM_V7_2	Smp_340640	Smp_032690	46201222	46203648	NA	TMEM132D_C	10.35	0	26	43	28.7	NA	NA	NA	0.00970297	0
SM_V7_2	Smp_328680	NA	46239403	46248168	NA	Integrin alpha-IIb, Integrin beta-3	100.61	0	47	71	47	NA	NA	NA	0.00616479	0
SM_V7_2	Smp_336060	Smp_032710, Smp_150710	46262929	46277988	NA	RNA_pol_Rpa2_4	19.76	0	88	296	88	NA	NA	NA	0.00485963	0
SM_V7_2	Smp_032720	NA	46348131	46357722	Protein pitchfork	SHIPPO-rpt	6.93	1.4	23	45	25.2	NA	NA	NA	0.07291	0.490733
SM_V7_2	Smp_343340	Smp_139860	46359252	46429676	Tetratricopeptide-like helical domain superfamily	N-terminal acetyltransferase-like protein, Naa10, HypK	0.56	0.25	133	176	151	NA	NA	NA	0.0555284	0.13915
SM_V7_2	Smp_246100	Smp_032740, Smp_032750	46431625	46450832	Guanine nucleotide binding protein (G-protein), alpha subunit	G-protein alpha subunit Galpha7	4.74	6.13	28	71	39.8	NA	NA	NA	0.0252811	0
SM_V7_2	Smp_032760	NA	46450902	46455789	Ribosomal protein S17/S11	uL2, uS2, uL15, eS26, uL3	264.17	44.06	17	65	17	NA	NA	NA	0.0475848	0
SM_V7_2	Smp_032770	NA	46456737	46462648	NA	Atg14	19.06	13.73	8	32	8	NA	NA	NA	0.00954387	0
SM_V7_2	Smp_032780	NA	46507112	46525096	Glycosyltransferase 2-like	Mannosylglycerate synthase, MGS {Rhodothermus marinus [TaxId: 29549]}	19.81	10.45	66	123	66	NA	NA	NA	0.0467209	0
SM_V7_2	Smp_032790	NA	46525991	46534018	Essential MCU regulator, mitochondrial	Protein EMRE homolog, mitochondrial-like Protein	246.87	309.41	75	129	77.4	NA	NA	NA	0.020855	0.0497275
SM_V7_2	Smp_032800	NA	46548852	46567778	WD40 repeat	WD40 repeat-containing protein SMU1	93.87	50.36	118	158	118	NA	NA	NA	0.0224384	0
SM_V7_2	Smp_032810	NA	46571850	46580987	Thymidylate kinase	Thymidylate kinase {Baker's yeast (Saccharomyces cerevisiae) [TaxId: 4932]}	108	54.89	29	51	29	NA	NA	NA	0.0118536	0
SM_V7_2	Smp_032820	NA	46583601	46600286	WD40 repeat	Pre-mRNA-processing-splicing factor 8, 116 kDa	64.6	77.83	9	17	9	NA	NA	NA	0.00927344	0
SM_V7_2	Smp_139900	Smp_210240	46604100	46649137	Histidine phosphatase superfamily, clade-2	Prostatic acid phosphatase {Human (Homo sapiens) [TaxId: 9606]}	8.49	1.71	46	51	46	NA	NA	NA	0.0145917	0
SM_V7_2	Smp_336710	Smp_205910, Smp_139910	46661242	46693151	Zinc finger, CCCH-type	zf-CCCH_3	8.07	39	75	178	78.5	NA	NA	NA	0.000313957	0
SM_V7_2	Smp_210250	NA	46706750	46728091	CDC50/LEM3 family	Potassium-transporting ATPase alpha chain 1	18.26	0	130	376	130	NA	NA	NA	0.00270477	0
SM_V7_2	Smp_088600	NA	46741435	46754166	CCR4-Not complex component, Not N-terminal domain	Not3	13.64	35	29	54	29	NA	NA	NA	0.00425902	0
SM_V7_2	Smp_341470	Smp_088620	46772840	46776938	PA domain	E3 ubiquitin-protein ligase RNF128 (E.C.6.3.2.-)	50.36	32.02	18	36	18	NA	NA	NA	0.0107043	0
SM_V7_2	Smp_170380	NA	46792184	46804046	Protein of unknown function DUF4539	DUF4539	18.66	8.09	82	117	88	NA	NA	NA	0.00105103	0
SM_V7_2	Smp_170390	NA	46814222	46872527	NA	PanDDA, SGC - Diamond I04-1	7.46	12.31	211	673	236.3	2.88998	2.88998	2.88998	0.00768268	0.0538944
SM_V7_2	Smp_088650	NA	46892233	46900986	Small GTP-binding protein domain	ADP-ribosylation factor {Human (Homo sapiens), ARF6 [TaxId: 9606]}	60.25	28.65	42	70	42	NA	NA	NA	0.0241349	0
SM_V7_2	Smp_088660	NA	46910150	46923363	SANT/Myb domain	Nuclear receptor corepressor 2 {Human (Homo sapiens) [TaxId: 9606]}	117.47	153.09	43	59	43	NA	NA	NA	0.041214	0
SM_V7_2	Smp_170400	NA	46923053	46948200	Peptidase M28	NICASTRIN, PRESENILIN-1 (E.C.3.4.23.-), GAMMA-SECRETASE SUBUNIT	28.05	25.37	76	117	81.6	NA	NA	NA	0.0683497	0.0993867
SM_V7_2	Smp_332410	Smp_170410	46958045	46962386	Galactose-binding-like domain superfamily	CIA30	0	0	29	61	29	NA	NA	NA	-0.164949	0
SM_V7_2	Smp_312140	Smp_170410	46969588	46971776	Galactose-binding-like domain superfamily	CIA30	29.85	0	33	61	33	NA	NA	NA	0.470549	0
SM_V7_2	Smp_088700	NA	46995232	46996072	NA	Endoglucanase H (E.C.3.2.1.4)	0	0	30	60	30	2.81144	2.81144	2.81144	-1.20835	0
SM_V7_2	Smp_170420	NA	47011207	47012047	NA	Endoglucanase H {Clostridium thermocellum [TaxId: 1515]}	0	0.15	24	54	24	NA	NA	NA	1.06118	0
SM_V7_2	Smp_088720	NA	47020382	47026223	Galactose-binding-like domain superfamily	CIA30	383.15	0.82	56	126	56	NA	NA	NA	0.139103	0
SM_V7_2	Smp_170430	NA	47031597	47037397	FAD dependent oxidoreductase	D-aminoacid oxidase, N-terminal domain {Pig (Sus scrofa) [TaxId: 9823]}	10.89	0.1	266	383	293.6	2.81148	2.81148	2.81149	1.57594	1.49122
SM_V7_2	Smp_170440	NA	47044097	47057531	Cytochrome B561-related	CytochromB561_N	0	3.83	693	2818	707.1	2.81148	2.81148	2.81149	1.33477	0.588912
SM_V7_2	Smp_170450	NA	47059067	47097663	Sodium/potassium/calcium exchanger	Uncharacterized membrane protein MJ0091	30.15	39.8	1261	2034	1298	2.81151	2.81151	2.81151	0.806624	0.549251
SM_V7_2	Smp_266740	NA	47174968	47182403	NA	NA	45.67	35.93	408	852	436.2	NA	NA	NA	0.595789	0
SM_V7_2	Smp_328700	NA	47193747	47199556	NA	Engineered transmembrane domain variant of	570.85	0	1205	3414	1316.9	NA	NA	NA	1.52863	2.15318
SM_V7_2	Smp_336070	Smp_170370	47208994	47213153	Sodium/potassium/calcium exchanger	Uncharacterized membrane protein MJ0091	8.15	3.16	266	475	266	2.81163	2.81174	2.81174	1.03457	0
SM_V7_2	Smp_328710	Smp_170370	47242365	47263642	Sodium/potassium/calcium exchanger	Na_Ca_ex	1.36	30.43	1229	1661	1248.5	NA	NA	NA	0.339754	0
SM_V7_2	Smp_094390	NA	47338432	47342132	Sodium/potassium/calcium exchanger	Na_Ca_ex	0.54	0.26	546	1091	594.5	2.81172	2.81172	2.81172	0.751027	0.0505095
SM_V7_2	Smp_094380	NA	47370386	47394893	Forkhead-associated (FHA) domain	zf-PHD-like	17.52	14.99	1353	2135	1490.5	2.81283	2.81175	2.81885	0.584579	1.01074
SM_V7_2	Smp_166440	NA	47520431	47557932	Cadherin-like	Protocadherin-15	1.89	1.27	69	88	72.3	NA	NA	NA	0.0454117	0.00202182
SM_V7_2	Smp_082050	NA	47594821	47605432	Ubiquitin-conjugating enzyme E2	Ubiquitin-conjugating enzyme E2 K (E.C.6.3.2.19)	42.8	19.13	20	34	20	NA	NA	NA	0.0058632	0
SM_V7_2	Smp_166430	NA	47615486	47621367	RNA recognition motif domain	CBP20, 20KDa nuclear cap-binding protein {Human (Homo sapiens) [TaxId: 9606]}	96.64	100.86	4	9	4	NA	NA	NA	0	0
SM_V7_2	Smp_082030	NA	47624350	47625152	DJ-1/PfpI	Protein ThiJ (YajL) {Escherichia coli [TaxId: 562]}	401.64	423.37	66	136	66	NA	NA	NA	0.0418092	0
SM_V7_2	Smp_166420	NA	47636936	47665755	Tetratricopeptide-like helical domain superfamily	FLAGELLAR ASSOCIATED PROTEIN, INTRAFLAGELLAR TRANSPORT	4.82	1.71	38	55	38	NA	NA	NA	0.00863387	0
SM_V7_2	Smp_328730	NA	47675096	47676883	NA	beta-1,3-xylanase	11.04	0.71	44	105	51.9	NA	NA	NA	0.781987	0.29744
SM_V7_2	Smp_242120	Smp_166410	47703998	47725512	Mediator complex, subunit Med12	Med12-LCEWAV	2.64	12.63	58	114	70.3	2.9198	2.9198	2.91981	0.10384	0.0848783

## Sheet: Chr. 3 - Summary table
Chr.	Gene ID	v5 gene ID	Start	End	GFF annotation	HHsearch annotation	TPM sp shedder	TPM cercariae	Nb of variable sites	Impact score	Weighted impact score	Mean LOD	Median LOD	Max LOD	Genoscore (gene)	Genoscore (CDS)
SM_V7_3	Smp_204770	NA	3914558	3924243	Citrate synthase	Citrate synthase 4, mitochondrial (E.C.2.3.3.16)	322.11	4771.54	47	104	50.9	6.88538	6.88538	6.88538	0.1384	0.316596
SM_V7_3	Smp_204730	NA	3931957	3965841	RNA recognition motif domain	E3 ubiquitin protein ligase CNOT4 {Mouse (Mus musculus) [TaxId: 10090]}	26.3	72.62	55	66	58.5	6.87788	6.87788	6.87788	0.034995	0.0773209
SM_V7_3	Smp_267180	NA	3970327	4017400	SLC26A/SulP transporter	Solute carrier family 12 member	4.76	1.29	127	425	133.3	NA	NA	NA	0.0790306	0.287864
SM_V7_3	Smp_187190	NA	4050158	4081003	Innexin	Innexin-6	67.84	5.58	290	420	290	5.66087	5.66087	5.66087	0.294244	0
SM_V7_3	Smp_204740	NA	4124347	4139035	Sds3-like	Sds3	89.19	129.9	22	30	22	NA	NA	NA	0	0
SM_V7_3	Smp_204750	NA	4142637	4163881	Immunoglobulin subtype 2	Roundabout homolog 2	5.91	12.8	26	38	26	NA	NA	NA	0.00210256	0
SM_V7_3	Smp_190770	NA	4262387	4272872	Lanthionine synthetase C-like	Nisin biosynthesis protein NisC {Lactococcus lactis [TaxId: 1358]}	17.37	34.89	357	577	392.4	5.41064	5.41064	5.41064	1.28146	1.42663
SM_V7_3	Smp_325650	NA	4288794	4303883	Lanthionine synthetase C-like	Nisin biosynthesis protein NisC {Lactococcus lactis [TaxId: 1358]}	23.78	15.54	207	309	221.3	5.47318	5.47318	5.47318	0.174236	0.237011
SM_V7_3	Smp_307810	NA	4310880	4346154	Succinate dehydrogenase assembly factor 3, mitochondrial	Cysteine desulfurase, mitochondrial (E.C.2.8.1.7), LYR	50.6	6.18	229	874	265.4	NA	NA	NA	0.145367	0.00799748
SM_V7_3	Smp_347580	Smp_197010, Smp_105610	4323015	4327996	Protein of unknown function DUF4542	DUF4542	16.18	11.17	40	167	40	NA	NA	NA	0.331959	0
SM_V7_3	Smp_347250	Smp_204830	4367361	4392196	NA	NA	0.14	0	191	667	198.1	NA	NA	NA	0.0318781	0
SM_V7_3	Smp_138000	NA	4409561	4414326	NA	DUF5631	0	0	14	27	14	NA	NA	NA	-0.0334124	0
SM_V7_3	Smp_335800	Smp_192470	4418190	4445124	NA	NA	0.34	0.05	240	356	240	NA	NA	NA	0.0334073	0
SM_V7_3	Smp_204840	NA	4454600	4455066	NA	MJ0796 {Archaeon Methanococcus jannaschii [TaxId: 2190]}	3.42	8.2	31	79	31	NA	NA	NA	0.0082989	0
SM_V7_3	Smp_325670	NA	4457149	4471750	NA	HTH-type transcriptional regulator ygiT, Motility	2.31	4.46	279	347	279	NA	NA	NA	0.0231538	0
SM_V7_3	Smp_138010	NA	4493250	4498999	HSP20-like chaperone	Suppressor of G2 allele of skp1 homolog, gst1 {Human (Homo sapiens) [TaxId: 9606]}	3.83	1.03	40	76	42.2	NA	NA	NA	0.223096	1.01239
SM_V7_3	Smp_138030	NA	4685628	4693326	SET domain	Histone H3, Histone H4, Histone	17.73	110.57	25	60	28.8	8.16406	8.16406	8.16406	0.517292	0.395892
SM_V7_3	Smp_343200	Smp_138040	4709490	4755864	Pleckstrin homology domain	G-protein coupled receptor kinase 2 (beta-adrenergic receptor kinase 1) {Cow (Bos taurus) [TaxId: 9913]}	7.93	4.62	115	285	125.6	8.16406	8.16406	8.16406	0.616027	1.65372
SM_V7_3	Smp_340590	Smp_029310	4761646	4779795	Phosphatidylinositol transfer protein	Phoshatidylinositol transfer protein, PITP {Rat (Rattus norvegicus) [TaxId: 10116]}	47.21	118.38	126	225	126	7.95008	7.95008	7.95008	0.882373	0
SM_V7_3	Smp_138050	NA	4807916	4813872	RNA recognition motif domain	Polypyrimidine tract-binding protein {Human (Homo sapiens) [TaxId: 9606]}	150.23	190.28	54	98	54	NA	NA	NA	0.940839	0
SM_V7_3	Smp_138060	NA	4861176	4875605	NA	CATIONIC TRYPSIN (E.C.3.4.21.4), VERONICA HEDERIFOLIA	0.83	0	59	84	62	7.65642	7.65642	7.65642	0.260874	1.22701
SM_V7_3	Smp_138070	NA	4882890	4899799	NA	Myticin-prepro	0.73	1.02	182	463	207.6	7.29071	7.23249	7.42503	0.25482	1.12827
SM_V7_3	Smp_138080	NA	4904826	4924152	NA	Myticin-prepro	0	0.31	128	196	133.4	NA	NA	NA	0.15008	0
SM_V7_3	Smp_325680	NA	4926959	4956642	NA	NA	0	0.07	249	374	249	6.93045	6.93045	6.93045	0.316489	0
SM_V7_3	Smp_029360	NA	4986144	5011912	Amino acid transporter, transmembrane domain	Aa_trans	35.42	26.68	49	178	49	NA	NA	NA	0.00717408	0
SM_V7_3	Smp_029370	NA	5023996	5028930	RWD domain	EIF2-alpha kinase 4 (GCN2-like protein) {Mouse (Mus musculus) [TaxId: 10090]}	2.67	9.32	4	14	4	NA	NA	NA	0.0295072	0
SM_V7_3	Smp_325690	NA	5049376	5052550	PAN/Apple domain	MICRONEME ANTIGEN L2	0	0.48	226	655	267.7	NA	NA	NA	0.0129411	0
SM_V7_3	Smp_325700	NA	5059631	5063185	PAN/Apple domain	MICRONEMAL PROTEIN 4	0.54	0.71	254	497	304.2	NA	NA	NA	0.0864438	0
SM_V7_3	Smp_029390	NA	5074217	5082692	ATPase, F1/V1/A1 complex, alpha/beta subunit, nucleotide-binding domain	V-type proton ATPase catalytic subunit	95.25	198.11	32	65	32	NA	NA	NA	0.0170002	0
SM_V7_3	Smp_029400	NA	5085445	5098182	NA	Mitotic rotamase PIN1, domain 2 {Thale cress (Arabidopsis thaliana) [TaxId: 3702]}	3.99	0	87	223	87	NA	NA	NA	0	0
SM_V7_3	Smp_340600	Smp_029410	5108850	5116532	Proteasome component (PCI) domain	Eukaryotic translation initiation factor 3	64.69	43.43	42	78	44.3	NA	NA	NA	0.0339078	0
SM_V7_3	Smp_333480	Smp_114470, Smp_138100	5128677	5238304	NA	NA	1.33	3.56	1118	2338	1141.4	6.02991	6.02991	6.02991	0.271408	0.259065

## Sheet: Chr. 4 - Summary table
Chr.	Gene ID	v5 gene ID	Start	End	GFF annotation	HHsearch annotation	TPM sp shedder	TPM cercariae	Nb of variable sites	Impact score	Weighted impact score	Mean LOD	Median LOD	Max LOD	Genoscore (gene)	Genoscore (CDS)
SM_V7_4	Smp_043350	NA	27609036	27623121	UDPGP family	UDP-N-acetylglucosamine pyrophosphorylase {Human (Homo sapiens), AGX1 [TaxId: 9606]}	38.37	22.15	1	1	1	1.28236	1.28236	1.28236	0.0027248	0
SM_V7_4	Smp_043360	NA	27647199	27653911	NA	SJCHGC06286 protein, Bcl-2 homologous antagonist/killer	0	3.46	6	17	6	NA	NA	NA	0.0174633	0
SM_V7_4	Smp_145540	NA	27770105	27791781	G protein-coupled receptor, rhodopsin-like	Muscarinic acetylcholine receptor M2,Vasopressin V2	3.76	22.54	36	79	36	NA	NA	NA	0.0460441	0
SM_V7_4	Smp_329530	NA	27792035	27795109	NA	Myelin Oligodendrocyte Glycoprotein	0	0.44	2	4	2	NA	NA	NA	0.0273828	0
SM_V7_4	Smp_053700	NA	27847837	27867431	Cytochrome b-c1 complex subunit 8	Ubiquinone-binding protein QP-C of cytochrome bc1 complex (Ubiquinol-cytochrome c reductase) {Cow (Bos taurus) [TaxId: 9913]}	92.38	190.81	34	55	34	NA	NA	NA	0.0200135	0
SM_V7_4	Smp_150890	NA	27881823	27900822	IBR domain	E3 ubiquitin-protein ligase ARIH1 (E.C.2.3.2.-)	51.83	144.4	32	69	38.7	NA	NA	NA	0.0561397	0.247484
SM_V7_4	Smp_247810	Smp_150880, Smp_183610	27902649	27963298	NA	NA	2.97	4.87	100	197	100	NA	NA	NA	0.0630781	0
SM_V7_4	Smp_150870	NA	27971508	27986419	Leucine-rich repeat	Rab geranylgeranyltransferase alpha-subunit, C-terminal domain {Rat (Rattus norvegicus) [TaxId: 10116]}	2.47	3.75	29	55	29	NA	NA	NA	0.0882882	0
SM_V7_4	Smp_329550	NA	28046483	28053048	NA	NA	0	0	17	56	17	NA	NA	NA	-0.0529493	0
SM_V7_4	Smp_053640	NA	28086868	28094717	NA	NA	35.7	6.81	22	54	22	NA	NA	NA	0.052267	0
SM_V7_4	Smp_150860	NA	28104143	28142865	Protein kinase domain	Cyclin-dependent PK, CDK6 {Human (Homo sapiens) [TaxId: 9606]}	16.14	15.7	137	175	143.6	2.35304	2.35304	2.35304	0.176204	0.166798
SM_V7_4	Smp_053610	NA	28184134	28201599	Aminoacyl-tRNA synthetase, class II (G/ P/ S/T)	Seryl-tRNA synthetase, cytoplasmic (E.C.6.1.1.11)	161.64	93.18	186	360	188.1	2.46904	2.46903	2.46923	0.477984	0.15129
SM_V7_4	Smp_150850	NA	28206331	28251389	Methyl-CpG DNA binding	Dim-5 {Fungus (Neurospora crassa) [TaxId: 5141]}	17.06	0	229	711	239.8	2.46908	2.46909	2.46912	0.166388	0.261498
SM_V7_4	Smp_150840	NA	28251283	28273810	Zinc finger, C2H2, LYAR-type	60S ribosomal protein L8, 60S	18.21	4.64	182	789	197.5	2.46896	2.46897	2.46897	0.385754	1.50221
SM_V7_4	Smp_313300	Smp_150830	28276802	28303329	Small GTPase	Rab21 {Human (Homo sapiens) [TaxId: 9606]}	6.02	1.46	135	436	135	NA	NA	NA	0.148711	0
SM_V7_4	Smp_313310	Smp_150830	28303648	28329399	EF-hand domain	Sarcoplasmic calcium-binding protein {Amphioxus (Branchiostoma lanceolatum) [TaxId: 7740]}	0.2	0.22	96	277	97.4	NA	NA	NA	0.223758	0.498561
SM_V7_4	Smp_053560	NA	28349414	28361819	Protein kinase domain	MAP kinase activated protein kinase 2, mapkap2 {Human (Homo sapiens) [TaxId: 9606]}	16.36	25.63	23	55	23	NA	NA	NA	0.0222049	0
SM_V7_4	Smp_053550	NA	28367563	28370585	U6 snRNA phosphodiesterase Usb1	U6 snRNA phosphodiesterase (E.C.3.1.4.-)	97.72	15.93	2	7	2	NA	NA	NA	0.0462412	0
SM_V7_4	Smp_213500	Smp_150820	28373527	28388142	HotDog domain superfamily	Acyl-CoA thioesterase	39.17	21.73	15	29	15	NA	NA	NA	0.0192993	0
SM_V7_4	Smp_213510	Smp_150820	28388197	28422400	NA	FA_FANCE	7.96	9.48	57	130	60.7	2.8333	2.8333	2.8333	0.0256405	0.363441
SM_V7_4	Smp_247800	Smp_150810, Smp_053520	28464910	28485662	Homeobox domain	Homeodomain-only protein, Hop {Mouse (Mus musculus) [TaxId: 10090]}	2.99	0.25	118	228	129.3	NA	NA	NA	0.466124	0.980862
SM_V7_4	Smp_053510	NA	28491325	28510292	Aspartyl/Asparaginyl-tRNA synthetase, class IIb	Aspartate--tRNA ligase, cytoplasmic (E.C.6.1.1.12)	133.32	99.97	132	210	132	3.20839	3.20839	3.20839	0.425913	0
SM_V7_4	Smp_313320	Smp_150800	28515466	28516148	NA	Med28	151.88	49.81	14	26	14	3.20835	3.20835	3.20835	1.93625	0
SM_V7_4	Smp_313330	Smp_150800	28524016	28534380	NA	NA	20.55	31.99	82	131	84.6	3.34774	3.34774	3.34774	0.783332	1.73205
SM_V7_4	Smp_329560	NA	28601716	28602982	NA	conserved hypothetical protein	0	0	88	228	97.4	NA	NA	NA	-5.91143	-0.750935
SM_V7_4	Smp_344330	Smp_150790	28606250	28608812	Cysteine-rich flanking region, C-terminal	von Willebrand factor binding domain of glycoprotein Ib alpha {Human (Homo sapiens) [TaxId: 9606]}	0.54	0.09	13	38	19	3.35311	3.35311	3.35311	1.30794	0.854109
SM_V7_4	Smp_334250	Smp_153910, Smp_153900	28684646	28761152	Epithelial sodium channel	Acid-sensing ion channel 1	3.79	3.88	265	883	272.4	3.41688	3.41689	3.41692	1.005	1.25704
SM_V7_4	Smp_153890	NA	28763720	28768782	Post-GPI attachment to proteins factor 2	Frag1	55.41	38.38	27	102	30.6	NA	NA	NA	0.544176	0
SM_V7_4	Smp_030760	NA	28800554	28824801	Flavodoxin-like	NADPH-cytochrome p450 reductase, N-terminal domain {Rat (Rattus norvegicus) [TaxId: 10116]}	2.62	9.37	128	559	128	3.41659	3.41659	3.41659	0.537235	0
SM_V7_4	Smp_138810	NA	28828681	28834320	Frag1/DRAM/Sfk1	Frag1	8.25	0	87	355	96.8	3.4165	3.4165	3.4165	1.26736	0.923503
SM_V7_4	Smp_334260	Smp_153880, Smp_196800	28877374	28905102	Zinc finger, PHD-type	Protein AF-10	38.18	102.71	114	160	127.6	3.41632	3.41631	3.41634	0.31446	0.471786
SM_V7_4	Smp_153870	NA	28909231	28963205	Protein kinase domain	Aurora-related kinase 1 (aurora-2) {Human (Homo sapiens) [TaxId: 9606]}	8.77	17.04	185	442	195.6	3.4162	3.41621	3.41624	0.295324	0.197961
SM_V7_4	Smp_058990	NA	28977084	28980456	Meiotic nuclear division protein 1	Mnd1, Putative tbpip family protein	56.85	19.59	55	279	77.1	NA	NA	NA	0.742478	0
SM_V7_4	Smp_058980	NA	28981112	29028540	Oxysterol-binding protein	KLLA0C04147p	27.02	71.57	131	321	134.3	NA	NA	NA	0.167479	0.130078
SM_V7_4	Smp_058970	NA	29039494	29040098	Succinate dehydrogenase assembly factor 4	DUF1674	86.04	36.62	49	203	50	3.41587	3.41587	3.41587	3.49935	1.08568
SM_V7_4	Smp_337560	Smp_153860, Smp_205940	29039494	29052281	NA	DNA damage-binding protein 1, DDB1-	30.44	21.96	18	72	24.9	3.41586	3.41586	3.41586	0.138633	0.502068
SM_V7_4	Smp_344600	Smp_153850	29055044	29069716	Zinc finger C2H2-type	Transcriptional repressor CTCF/DNA Complex	22.43	19.36	64	198	66.7	3.41578	3.41578	3.41578	0.266534	0
SM_V7_4	Smp_153840	NA	29077534	29144989	BEACH domain	Lipopolysaccharide-responsive and beige-like anchor protein	17.98	19.11	174	245	189.5	3.41569	3.41567	3.41575	0.157648	0.18723
SM_V7_4	Smp_153820	NA	29148075	29184420	SNF2-related, N-terminal domain	DNA-directed RNA polymerase II subunit	8.83	35.34	103	183	128.2	3.4155	3.4155	3.4155	0.173455	0.278088
SM_V7_4	Smp_058880	NA	29192704	29199437	Serine hydrolase FSH	FSH1	23.51	6.75	47	139	48.4	3.41541	3.41541	3.41541	0.238705	0.408619
SM_V7_4	Smp_329570	NA	29199446	29217115	Nicotinamide riboside kinase	Uridine-cytidine kinase 2 {Human (Homo sapiens) [TaxId: 9606]}	46.85	0	50	167	50	NA	NA	NA	0.131163	0
SM_V7_4	Smp_153810	NA	29218533	29254890	Ankyrin repeat	Asparaginase type II {Vibrio cholerae [TaxId: 666]}	3.99	4.36	86	149	88.4	3.41533	3.41533	3.41533	0.102382	0.125736
SM_V7_4	Smp_058850	NA	29257652	29264520	RAD51 interacting motif	RAD51_interact	9.8	1.24	19	37	21.3	3.41522	3.41522	3.41522	0.178631	0.539885
SM_V7_4	Smp_059090	NA	29279140	29286413	NA	cAMP-dependent protein kinase type II-alpha	7.73	5.29	19	38	19	NA	NA	NA	0.108327	0
SM_V7_4	Smp_153790	NA	29289691	29291756	Ribosomal protein L4/L1e	ribosomal protein uL2, ribosomal protein	728	260.32	9	25	9	NA	NA	NA	0.226125	0
SM_V7_4	Smp_059100	NA	29311101	29320566	PRELI/MSF1 domain	Protein UPS1, mitochondrial,Mitochondrial distribution and	57.99	10.02	42	69	42	3.41503	3.41503	3.41503	0.140829	0
SM_V7_4	Smp_153920	NA	29330568	29337735	Cyclin, N-terminal	G1/S-specific cyclin-E1 {Human (Homo sapiens) [TaxId: 9606]}	61.15	130.44	60	95	60	NA	NA	NA	0.288236	0
SM_V7_4	Smp_153930	NA	29416850	29440263	Peptidase M8, leishmanolysin	LEISHMANOLYSIN	39.08	0.02	100	132	103.1	3.18671	3.18671	3.18671	0.167263	0.141496
SM_V7_4	Smp_059130	NA	29446970	29495583	CAP Gly-rich domain	Restin {Human (Homo sapiens) [TaxId: 9606]}	5.27	19.39	176	571	181.1	3.18668	3.18668	3.18668	0.133913	0.139851
SM_V7_4	Smp_059140	NA	29611860	29612328	NA	NDUF_B12	0	0	2	10	2	NA	NA	NA	-0.0892761	0
SM_V7_4	Smp_329580	NA	29615820	29616552	Immunoglobulin-like fold	SIP2 {Saccharomyces cerevisiae [TaxId: 4932]}	0	0.09	11	22	11	NA	NA	NA	0.059803	0
SM_V7_4	Smp_059150	NA	29714623	29742452	Mitochondrial inner membrane protein Mitofilin	Mitofilin	97.05	42.41	94	139	94	NA	NA	NA	0.0118698	0
SM_V7_4	Smp_153950	NA	29755956	29759447	Ribosomal protein L24e-related	60S ribosomal protein L2-A, 60S	266.48	115.77	3	6	3	NA	NA	NA	0.0333769	0
SM_V7_4	Smp_059170	NA	29761622	29817262	Troponin	Troponin C/Troponin T/Troponin I	5.82	97.25	24	62	24	NA	NA	NA	0.01006	0
SM_V7_4	Smp_153960	NA	29828119	29856252	Peptidase A22A, presenilin	Presenilin	44.9	95.09	43	196	43	NA	NA	NA	0.0148282	0
SM_V7_4	Smp_153970	NA	29864366	29895550	JNK/Rab-associated protein-1, N-terminal	RILP	0	6.25	12	56	12	NA	NA	NA	0.0119227	0
SM_V7_4	Smp_059200	NA	29905676	29928128	NA	RIFIN	16.84	28.03	6	7	6	NA	NA	NA	0.00647748	0
SM_V7_4	Smp_059210	NA	29928137	29937772	Periphilin-1	Periphilin-1, Protein TASOR	43.84	179.73	8	59	12.1	2.19012	2.19012	2.19012	0.0560851	0.176077
SM_V7_4	Smp_153990	NA	29952384	30015857	Zinc finger, LIM-type	DNA endonuclease RBBP8, LIM domain	28.02	3.95	53	329	55.7	2.18977	2.18977	2.18977	0.0130541	0.081939
SM_V7_4	Smp_126460	NA	30030951	30035463	Protein kinase domain	Serine/threonine-protein kinase Nek2 {Human (Homo sapiens) [TaxId: 9606]}	107.64	70.6	34	104	34	NA	NA	NA	0.00767088	0
SM_V7_4	Smp_126450	NA	30037976	30074257	ABC-2 type transporter	ATP-binding cassette sub-family G member	0.96	0.95	7	19	7	NA	NA	NA	0.00570883	0
SM_V7_4	Smp_007970	NA	30089263	30092409	Ribosome maturation protein Sdo1/SBDS	60S RIBOSOMAL PROTEIN L3, 60S	89.37	62.46	7	14	7	NA	NA	NA	0.00201919	0
SM_V7_4	Smp_007960	NA	30094551	30110256	Glyoxalase/fosfomycin resistance/dioxygenase domain	4-hydroxyphenylpyruvate dioxygenase, HppD {Streptomyces avermitilis [TaxId: 33903]}	25.67	5.24	19	81	19	NA	NA	NA	0.00645946	0
SM_V7_4	Smp_340160	Smp_007950	30121866	30123267	Beta-1,4-galactosyltransferase	beta 1,4 galactosyltransferase (b4GalT1) {Cow (Bos taurus) [TaxId: 9913]}	1.59	0.12	3	8	3	NA	NA	NA	0.071713	0
SM_V7_4	Smp_071000	NA	30155091	30155587	DSS1/SEM1	Activated Human 26S Proteasome	782.47	501.49	15	64	15	NA	NA	NA	0	0
SM_V7_4	Smp_160700	NA	30158393	30188362	PWWP domain	Histone-lysine N-methyltransferase SETD2 (E.C.2.1.1.43,2.1.1.-), H3.3S31phK36M(29-42)	0	0.41	24	56	24	NA	NA	NA	0.00560001	0
SM_V7_4	Smp_345220	Smp_160680	30203904	30243040	Nucleic acid-binding, OB-fold	Breast Cancer type 2 susceptibility	4.69	8.44	60	79	63.2	2.24942	2.24942	2.24942	0.0150721	0.0460892
SM_V7_4	Smp_160670	NA	30245614	30271687	Homeobox domain	Paired protein (prd) {Fruit fly (Drosophila melanogaster) [TaxId: 7227]}	2.01	2.29	28	43	30.9	NA	NA	NA	0.0147857	0.0425843
SM_V7_4	Smp_347040	Smp_199160, Smp_070940	30301151	30326233	Protein of unknown function DUF2045	DUF2045	5.05	0	39	171	39	NA	NA	NA	0.012805	0
SM_V7_4	Smp_070930	NA	30325487	30331557	Proteasome alpha-subunit, N-terminal domain	Proteasome alpha subunit (non-catalytic) {Cow (Bos taurus) [TaxId: 9913]}	177.45	48.17	3	11	3	NA	NA	NA	0.0154837	0
SM_V7_4	Smp_310920	Smp_070920	30338301	30357109	Forkhead-associated (FHA) domain	Suppressor of IKBKE 1, Sarcolemmal	45.61	128.23	23	43	25.4	2.29502	2.29502	2.29502	0.0170276	0.0650944
SM_V7_4	Smp_212750	NA	30413881	30440360	G protein-coupled receptor, rhodopsin-like	Lysophosphatidic acid receptor 6a,Endolysin,receptor (E.C.3.2.1.17)	0.74	0.55	70	100	76.1	2.22684	2.22684	2.22684	0.0566511	0.132088
SM_V7_4	Smp_212740	NA	30454591	30466333	SMAD domain, Dwarfin-type	Smad3 MH2 domain {Human (Homo sapiens) [TaxId: 9606]}	36.69	72.56	13	21	13	NA	NA	NA	0.015442	0
SM_V7_4	Smp_337220	Smp_212280, Smp_212290, Smp_209090	30492571	30582422	AAA ATPase domain	DYNC2H1 variant protein	0.63	56.15	55	91	74.7	2.22627	2.22627	2.22627	0.0127972	0.0426943
SM_V7_4	Smp_070860	NA	30586731	30594375	Malate dehydrogenase, type 2	MALATE DEHYDROGENASE	1.46	2.31	6	34	11.3	NA	NA	NA	0.00380491	0
SM_V7_4	Smp_341800	Smp_114090	30594395	30607077	Leucine-rich repeat	von Willebrand factor binding domain of glycoprotein Ib alpha {Human (Homo sapiens) [TaxId: 9606]}	230.81	187.17	12	20	12	NA	NA	NA	0.0137325	0
SM_V7_4	Smp_347030	Smp_199150, Smp_160630	30619551	30638712	Dbl homology (DH) domain	GEF of intersectin {Human (Homo sapiens) [TaxId: 9606]}	0	1.13	61	172	61	NA	NA	NA	0.012472	0
SM_V7_4	Smp_347560	Smp_199150, Smp_160630	30643536	30662741	DNA recombination and repair protein Rad51-like, C-terminal	DNA REPAIR AND RECOMBINATION PROTEIN	6.05	1.17	34	159	34	NA	NA	NA	0.00798324	0
SM_V7_4	Smp_313450	Smp_160620, Smp_199750	30663512	30741077	Peptidase M12B, ADAM/reprolysin	Disintegrin and metalloproteinase domain-containing protein	19.18	82.11	35	145	41.9	2.09073	2.09073	2.09133	0.00516458	0.0868204

## Sheet: Chr. 5 - Summary table
Chr.	Gene ID	v5 gene ID	Start	End	GFF annotation	HHsearch annotation	TPM sp shedder	TPM cercariae	Nb of variable sites	Impact score	Weighted impact score	Mean LOD	Median LOD	Max LOD	Genoscore (gene)	Genoscore (CDS)
SM_V7_5	Smp_129210	NA	19823314	19871639	Aminoacyl-tRNA synthetase, class Ic	Tyrosyl-tRNA synthetase, putative, Immunoglobulin heavy	20.01	11.94	168	218	174.4	3.3076	3.3076	3.3076	0.0183128	0.00462953
SM_V7_5	Smp_342410	Smp_129200	19874442	19891170	Zinc finger C2H2-type	PATZ1 {Human (Homo sapiens) [TaxId: 9606]}	0	0.11	62	88	62	NA	NA	NA	0.0440508	0
SM_V7_5	Smp_334610	Smp_129190, Smp_155190, Smp_199610	19893414	19926187	Polycystic kidney disease type 2 protein	Polycystic kidney disease 2-like 1	1.58	3.57	112	143	115.2	NA	NA	NA	0.0659096	0.0845456
SM_V7_5	Smp_336230	Smp_210990	19939737	19956730	Calcineurin-like phosphoesterase domain, ApaH type	Protein phosphatase-1 (PP-1) {Human (Homo sapiens), beta isoform [TaxId: 9606]}	3.5	1.05	112	190	112	NA	NA	NA	0.0740707	0
SM_V7_5	Smp_210980	NA	19965131	19991130	Tetratricopeptide-like helical domain superfamily	TETRATRICOPEPTIDE REPEAT PROTEIN 5	5.46	6.18	137	359	143.4	NA	NA	NA	0.120674	0.131112
SM_V7_5	Smp_155210	NA	19991185	19993720	NA	NA	20.45	4.46	5	14	5	NA	NA	NA	0.0241707	0
SM_V7_5	Smp_061480	NA	19996794	20009900	GRIP1-associated protein 1	ARP1 actin related protein 1	11.32	16.29	34	62	36.3	NA	NA	NA	0.00500482	0
SM_V7_5	Smp_061510	Smp_155220	20012076	20080720	Peptidase M16, zinc-binding site	Insulin-degrading enzyme (E.C.3.4.24.56)	21.8	14.33	49	62	52.4	NA	NA	NA	0.00092059	0
SM_V7_5	Smp_061500	NA	20047929	20048558	Methyltransferase type 12	Phenylethanolamine N-methyltransferase, PNMTase {Human (Homo sapiens) [TaxId: 9606]}	0.72	1.01	4	8	4	NA	NA	NA	0.00619224	0
SM_V7_5	Smp_344720	Smp_155240	20100984	20143548	Tubulin-tyrosine ligase/Tubulin polyglutamylase	Tubulin polyglutamylase TTLL7 (E.C.6.-.-.-)	1.2	0.75	62	203	79.2	4.20308	4.20308	4.20308	0.0353092	0.132009
SM_V7_5	Smp_061540	NA	20147765	20175689	Amino acid transporter, transmembrane domain	Aa_trans	13.64	14.12	327	461	354.7	NA	NA	NA	0.265457	0.199106
SM_V7_5	Smp_344730	Smp_155250	20190095	20240508	Zinc finger, nuclear hormone receptor-type	Retinoic acid receptor RXR-alpha, Liver	0.7	0.04	407	600	424	NA	NA	NA	0.218438	0.310055
SM_V7_5	Smp_330670	NA	20275982	20277807	NA	NA	0.59	0.52	207	451	207	NA	NA	NA	2.98714	0
SM_V7_5	Smp_061560	NA	20283389	20283962	Tim10-like	Mitochondrial import inner membrane translocase	139.36	62.94	106	210	106	4.23211	4.23211	4.23211	6.05874	0
SM_V7_5	Smp_061570	NA	20298657	20309808	Mediator complex, subunit Med19, metazoa	Med19	17.28	44.81	200	330	200	4.23207	4.23207	4.23207	0.393447	0.0219739
SM_V7_5	Smp_242850	Smp_129190, Smp_155190, Smp_199610	20332565	20334035	NA	NA	0	0	117	266	138.3	NA	NA	NA	-2.50177	-2.56807
SM_V7_5	Smp_330680	NA	20348770	20351725	NA	NA	1.6	0.1	359	753	376	NA	NA	NA	3.48163	6.99766
SM_V7_5	Smp_330700	NA	20357629	20360860	NA	NA	11.62	0.3	241	475	256.7	NA	NA	NA	1.07446	3.78482
SM_V7_5	Smp_330710	NA	20368669	20369095	NA	NA	0	1.93	71	142	71	NA	NA	NA	2.41457	0
SM_V7_5	Smp_344710	Smp_155180	20379409	20399525	Taxilin family	Taxilin	13.1	47.01	329	448	374.1	4.23181	4.23181	4.23181	0.214119	0.351907
SM_V7_5	Smp_332120	Smp_155160	20465519	20472338	Taxilin family	Taxilin	0	1.22	47	85	49.3	NA	NA	NA	0.00575113	0
SM_V7_5	Smp_330720	NA	20484109	20497723	Taxilin family	Taxilin	4.69	0	78	158	78	4.23062	4.23062	4.23063	0.0146467	0
SM_V7_5	Smp_332130	Smp_155170	20519729	20578832	Taxilin family	Taxilin	0	0	185	292	187.6	NA	NA	NA	-0.0155701	0
SM_V7_5	Smp_330730	NA	20594306	20661416	NA	NA	4.97	0.07	1577	1920	1653.7	4.23118	4.23118	4.23135	0.160259	0.128177
SM_V7_5	Smp_334620	Smp_210140	20674116	20714820	Taxilin family	Taxilin	4.87	0.34	1252	1756	1361.3	4.23092	4.23092	4.23092	0.282833	0.587038
SM_V7_5	Smp_330740	NA	20736906	20750605	Taxilin family	Taxilin	1.46	0.36	530	905	582.8	4.22399	4.25163	4.25166	0.667498	0.87884
SM_V7_5	Smp_210150	NA	20753596	20775762	SH3 domain	Intersectin 2 (KIAA1256) {Human (Homo sapiens) [TaxId: 9606]}	33.65	109.01	241	492	270.7	4.1735	4.1735	4.1735	0.349193	1.35648
SM_V7_5	Smp_314740	Smp_164630, Smp_164640	20777737	20819212	NA	NA	4.02	7.04	458	725	625.3	4.06739	4.06739	4.06741	0.506377	1.35418
SM_V7_5	Smp_314750	Smp_164630, Smp_164640	20821977	20896862	Calponin homology domain	Fimbrin (Plastin), actin-crosslinking domain {Human (Homo sapiens) [TaxId: 9606]}	0.51	3.25	410	508	433.9	4.16746	4.16746	4.21655	0.213437	0.208387
SM_V7_5	Smp_330750	NA	20947422	20947707	NA	NA	0	0	285	1118	296.4	4.12901	4.12901	4.12901	-20.7229	-3.99876
SM_V7_5	Smp_202850	NA	20948229	20950695	NA	NA	1.55	3.56	237	899	237	NA	NA	NA	0.716609	0
SM_V7_5	Smp_317210	NA	20958463	20963334	NA	NA	27.94	16.34	185	389	200.5	NA	NA	NA	1.0286	1.72948
SM_V7_5	Smp_040130	NA	20967085	20967824	Cyclophilin-type peptidyl-prolyl cis-trans isomerase domain	Cyclophilin-like allergen Mal s 6 {Malassezia sympodialis [TaxId: 76777]}	3555.74	643.16	50	102	50	4.50392	4.50392	4.50392	2.86109	0
SM_V7_5	Smp_144030	NA	21003406	21040050	Phosphatidate cytidylyltransferase	CTP_transf_1	24.78	109.27	813	1318	823	4.34731	4.34731	4.34731	0.887591	0.635405
SM_V7_5	Smp_330760	NA	21041819	21062262	IQ motif, EF-hand binding site	Calmodulin, IQ domain-containing protein G	4.76	1.35	773	2078	794.4	4.49698	4.49698	4.49698	1.45466	3.63141
SM_V7_5	Smp_040110	NA	21065305	21081712	EGF-like domain	Delta-like ligand 1	2.46	0.18	384	974	393.7	NA	NA	NA	1.0913	0.528382
SM_V7_5	Smp_040100	NA	21091839	21106864	WD40 repeat	beta1-subunit of the signal-transducing G protein heterotrimer {Cow (Bos taurus) [TaxId: 9913]}	120.27	61.08	602	939	620.5	4.49687	4.49687	4.49687	1.8198	1.33532
SM_V7_5	Smp_144020	NA	21110160	21207135	Protein of unknown function DUF4795	DUF4795	1.95	1.26	342	419	353	4.82365	4.80883	4.94658	0.150356	0.108841
SM_V7_5	Smp_346800	Smp_191730	21148679	21163027	Epithelial sodium channel	ASC	0.6	0.05	111	247	116.7	NA	NA	NA	0.4449	0.294842
SM_V7_5	Smp_040080	NA	21215789	21242596	Lysosomal transcription factor, NCU-G1	1H3 Fab light chain, 1H3	24.76	4.57	60	170	73.9	NA	NA	NA	0.0364216	0.356577
SM_V7_5	Smp_144010	NA	21236070	21236675	Cytochrome c oxidase, subunit VIb	Cytochrome c oxidase subunit h {Cow (Bos taurus) [TaxId: 9913]}	772.46	392.67	26	106	26	NA	NA	NA	0.0085315	0
SM_V7_5	Smp_144000	NA	21246511	21247125	Cytochrome c oxidase, subunit VIb	Cytochrome c oxidase subunit h {Cow (Bos taurus) [TaxId: 9913]}	699.69	712.46	53	106	53	NA	NA	NA	0.173715	0
SM_V7_5	Smp_143980	Smp_143990	21294540	21368665	NA	NA	7.89	15.81	99	239	99	5.32203	5.32203	5.32203	0.0275453	0
SM_V7_5	Smp_143970	NA	21408079	21415310	Kelch repeat type 1	S-phase kinase-associated protein 1, F-box/LRR-repeat	0	0	21	42	23.2	5.36358	5.36358	5.36358	-0.134048	-0.181947
SM_V7_5	Smp_040020	NA	21427155	21437107	Histone H3/CENP-A	Histone H3 {Chicken (Gallus gallus), erythrocytes [TaxId: 9031]}	39.58	1.28	17	81	17	NA	NA	NA	0.0399306	0
SM_V7_5	Smp_143960	NA	21443629	21483813	NA	NA	12.82	2.6	85	360	85	NA	NA	NA	0.0634969	0
SM_V7_5	Smp_330770	NA	21532139	21532688	NA	Hydroxynitrile lyase {Rubber tree (Hevea brasiliensis) [TaxId: 3981]}	0	0	3	5	3	NA	NA	NA	-0.540176	0
SM_V7_5	Smp_343670	Smp_143950	21542157	21575169	Immunoglobulin subtype	Neural cell adhesion molecule (NCAM) {Rat (Rattus norvegicus) [TaxId: 10116]}	0.71	0.01	102	142	108.1	5.8033	5.8033	5.80368	0.242216	0.356722
SM_V7_5	Smp_143940	Smp_113710	21584077	21603676	Dynein 1 light intermediate chain	DLIC	45.09	11.3	137	214	137	NA	NA	NA	0.0167857	0
SM_V7_5	Smp_039980	NA	21640267	21665536	Ribosomal protein S27/S33, mitochondrial	39S ribosomal protein L2, mitochondrial	80.18	75.46	36	51	36	NA	NA	NA	0.0419546	0
SM_V7_5	Smp_039970	NA	21677560	21679445	Uncharacterised protein family SERF, N-terminal	At2g23090/F21P24.15	218.89	61.11	42	106	42	NA	NA	NA	0.00587983	0
SM_V7_5	Smp_143930	NA	21685498	21756426	PDZ domain	I-kappa-B-alpha {Human (Homo sapiens) [TaxId: 9606]}	3.35	6.62	93	111	104.3	6.37336	6.37336	6.37336	0.361838	1.73892
SM_V7_5	Smp_143920	NA	21760670	21789759	Metallo-beta-lactamase	Protein CFT2	22.66	28.95	65	306	65	NA	NA	NA	0.00783307	0
SM_V7_5	Smp_143910	Smp_004510	21790790	21885266	NA	NA	0	1.12	2366	8032	2464.5	6.29457	6.29457	6.29457	0.196384	0.259626
SM_V7_5	Smp_330780	NA	21887988	21896966	NA	Far-17a_AIG1	2.23	0	805	1414	854.6	NA	NA	NA	0.46479	1.84987
SM_V7_5	Smp_330790	NA	21907164	21933308	FAR-17a/AIG1-like protein	Far-17a_AIG1	0.49	0	1302	2458	1368.8	NA	NA	NA	0.157688	1.54047
SM_V7_5	Smp_330810	NA	22051544	22054121	NA	SODIUM/GLUCOSE COTRANSPORTER	0	0	332	652	340.4	NA	NA	NA	-0.47792	0
SM_V7_5	Smp_302830	Smp_202830	22148288	22166632	FAR-17a/AIG1-like protein	Far-17a_AIG1	1.91	1.51	95	140	97.8	NA	NA	NA	0.0301901	0.430313
SM_V7_5	Smp_334630	Smp_143710, Smp_143720	22194284	22271925	Neurotransmitter-gated ion-channel	Cys-loop ligand-gated ion channel	1.44	2.27	72	160	72	NA	NA	NA	0.0132177	0
SM_V7_5	Smp_143700	NA	22275705	22289095	PMP-22/EMP/MP20/Claudin superfamily	Protocadherin-15, LHFPL tetraspan subfamily member	15.54	13.92	14	50	14	NA	NA	NA	0	0
SM_V7_5	Smp_143690	NA	22293917	22370077	Major facilitator superfamily	D-galactonate transport	0	1.32	164	363	171.6	NA	NA	NA	0.00764896	0.0142022
SM_V7_5	Smp_192400	NA	22494316	22496453	NA	Thiamine transporter	15.49	19.55	37	78	39	NA	NA	NA	0.104738	0
SM_V7_5	Smp_343650	Smp_143680	22555254	22665323	Laminin IV	LAMININ SUBUNIT ALPHA-5	10.24	24.6	201	252	204.2	NA	NA	NA	0.033483	0.0196166
SM_V7_5	Smp_143670	NA	22670657	22675202	RNA polymerase I specific transcription initiation factor RRN3	RRN3	7.51	1.76	24	64	25.6	NA	NA	NA	0.0236221	0.00541343
SM_V7_5	Smp_343640	Smp_143650	22678782	22789067	von Willebrand factor, type A	Midasin	2.51	7.64	157	202	182.3	6.11287	6.11287	6.11287	0.0291663	0.0267517
SM_V7_5	Smp_039490	NA	22799711	22817153	RNA recognition motif domain	RSB_motif	139.4	202.24	15	55	16.2	NA	NA	NA	0.0082946	0.00329801
SM_V7_5	Smp_143630	NA	22824668	22842197	NA	Death receptor-5 (dr5) fragment {Human (Homo sapiens) [TaxId: 9606]}	10.48	28.33	9	24	9	NA	NA	NA	0.00246998	0
SM_V7_5	Smp_086760	NA	22852127	22862967	Phosducin, thioredoxin-like domain	Phosducin {Rat (Rattus norvegicus) [TaxId: 10116]}	46.19	28.47	27	52	31.9	NA	NA	NA	0.0196034	0.0126873
SM_V7_5	Smp_086750	NA	22872571	22897087	Zinc finger C2H2-type	Zinc finger protein 568/DNA Complex	14.57	51.15	22	38	24.6	NA	NA	NA	0.00744532	0.00169523
SM_V7_5	Smp_169340	NA	22902429	22903107	Caffeine-induced death protein 2	Cid2	78.26	141.88	5	20	5	NA	NA	NA	0.00537102	0
SM_V7_5	Smp_169330	NA	22909541	22944201	Nucleoporin, Nup155-like	NUCLEOPORIN NUP43, NUCLEAR PORE COMPLEX	14.32	12.69	51	86	53.5	NA	NA	NA	0.00544735	0.00170977
SM_V7_5	Smp_169320	NA	22948896	22964407	PPM-type phosphatase, divalent cation binding	Protein serine/threonine phosphatase 2C, catalytic domain {Human (Homo sapiens) [TaxId: 9606]}	36.44	62.12	14	31	16.1	NA	NA	NA	0.00794804	0.00428259
SM_V7_5	Smp_086710	NA	22964201	22987554	Peptide chain release factor class I/class II	28S ribosomal protein S2, mitochondrial	67.01	21.33	12	22	12	NA	NA	NA	0.00357413	0
SM_V7_5	Smp_169310	NA	22971165	22971473	NA	NA	0	0	3	6	3	NA	NA	NA	-0.0172503	0
SM_V7_5	Smp_330830	NA	22990001	22993311	Mitochondrial distribution/morphology family 35/apoptosis	PRELI domain-containing protein 1, mitochondrial	21.94	1.43	3	8	3	NA	NA	NA	0.0116852	0
SM_V7_5	Smp_169300	NA	22999343	23014073	TAFII55 protein, conserved region	Transcription initiation factor TFIID subunit	18.57	60.36	99	152	99	NA	NA	NA	0.0137062	0
SM_V7_5	Smp_086690	NA	23027421	23063605	Protein kinase domain	Dual specificity mitogen-activated protein kinase kinase 1, Mek1 {Human (Homo sapiens) [TaxId: 9606]}	21.28	16.85	293	497	295.4	NA	NA	NA	0.103811	0.00755542
SM_V7_5	Smp_169290	NA	23048906	23096627	NA	NA	5.18	9.39	68	131	70.1	NA	NA	NA	0.00427859	0.00166608
SM_V7_5	Smp_336250	Smp_102070	23103562	23108251	Glutathione S-transferase, N-terminal	Class alpha GST {Schistosoma japonicum [TaxId: 6182]}	993.71	534.99	7	12	7	NA	NA	NA	0.00323548	0
SM_V7_5	Smp_169280	NA	23139361	23165831	Transcription factor, GTP-binding domain	uL2, uL3, Uncharacterized protein,uL4, uL18	35.18	49.69	44	60	47.1	NA	NA	NA	0.00188665	0.00380928
SM_V7_5	Smp_330840	NA	23170512	23171243	NA	Glucosylceramidase {Human (Homo sapiens) [TaxId: 9606]}	0	2.36	3	8	3	NA	NA	NA	0.0923749	0
SM_V7_5	Smp_210120	NA	23188861	23210714	Homeobox domain	Maltose-binding periplasmic protein, Homeobox protein	0.91	0.79	135	199	140.7	NA	NA	NA	0.156919	0.0649288
SM_V7_5	Smp_210130	NA	23223280	23286114	JNK/Rab-associated protein-1, N-terminal	Jnk-SapK_ap_N	2.67	10.78	279	987	303.6	5.48264	5.48264	5.48264	0.0774383	0.0979964
SM_V7_5	Smp_334640	Smp_178290	23287752	23333496	NA	Mucin15	0.05	0.23	60	88	77.6	NA	NA	NA	0.0222819	0.0707354
SM_V7_5	Smp_178300	NA	23327576	23327911	NA	NA	0	0	29	60	29	5.53255	5.53255	5.53255	-0.920728	0
SM_V7_5	Smp_334650	Smp_186760, Smp_193990	23340471	23361946	NA	NA	0	0.34	43	50	46.7	NA	NA	NA	0.0134714	0
SM_V7_5	Smp_103380	NA	23407037	23420106	ERV/ALR sulfhydryl oxidase domain	Mitochondrial FAD-linked sulfhydryl oxidase ERV1	155.65	20.39	15	30	15	NA	NA	NA	0.00742875	0
SM_V7_5	Smp_330850	NA	23451830	23461324	NA	Ac76	1.13	1.32	64	134	64	NA	NA	NA	0.00778969	0
SM_V7_5	Smp_332140	Smp_172940	23554260	23563054	NA	Receptor tyrosine-protein kinase erbB-2	0.17	0.26	70	128	70	NA	NA	NA	0.0049215	0
SM_V7_5	Smp_212490	NA	23572395	23628836	WD40 repeat	PROTEIN TRANSPORT PROTEIN SEC31, PROTEIN	7.4	13.14	67	103	93.3	NA	NA	NA	0.0148416	0.10946
SM_V7_5	Smp_133420	NA	23639116	23663927	Protein kinase domain	Casein kinase-1, CK1 {Fission yeast (Schizosaccharomyces pombe) [TaxId: 4896]}	7.81	32.36	40	58	40	NA	NA	NA	0.00712704	0
SM_V7_5	Smp_330860	NA	23689208	23717626	NA	NA	0	0.27	54	246	57	NA	NA	NA	0.0244753	0
SM_V7_5	Smp_342770	Smp_133430	23743051	23751545	NA	NA	8.49	0	47	117	47	NA	NA	NA	0.0384673	0
SM_V7_5	Smp_266900	Smp_133440	23756904	23768112	Methyltransferase domain	TRM13	9.58	0.92	3	6	3	4.86694	4.86694	4.86694	0.00497187	0
